# Supplementary material for: Single cell transcriptomics of Atlantic salmon (Salmo salar L.) liver reveals cellular heterogeneity and immunological responses to challenge by Aeromonas salmonicida
Source: Front Immunol. 2022 Aug 24;13:984799. doi: 10.3389/fimmu.2022.984799 (PMC9450062; doi:10.3389/fimmu.2022.984799)
Supplement: Supplementary file 1 [file DataSheet_1.xlsx]

## Sheet: Suppl. Table 1
	Statistic	Control 1	Control 2	Infected 1	Infected 2	All samples
	Number of reads	333649004	275809871	287472827	332605561	1229537263
	Uniquely mapped reads %	0.827	0.7933	0.813	0.824	n.a
	Reads mapping to transcriptome	0.553	0.518	0.583	0.62	n.a
	Average mapped length	139.5	137.8	136.4	139.2	n.a
	Sequencing saturation	0.54	0.518	0.357	0.672	n.a
	Number of UMIs	77791386	58029865	94948321	60075765	290845337
	Number of nuclei	11679	11433	19148	5172	47432
	Median UMIs/nucleus	2457	2153	1843	2952	2105
	Median genes/nucleus	1261	1165	880	1399	1065
	Hepatocyte nuclei	10108	10185	17049	4450	41792
	Cholangiocyte nuclei	602	468	738	238	2046
	Mesenchyme nuclei	322	246	515	144	1227
	Endothelia nuclei	283	145	203	83	714
	Immune nuclei	364	389	643	257	1653
	Hepatocyte %	0.865485	0.890842	0.89038	0.860402	0.881093
	Cholangiocyte %	0.0515455	0.0409341	0.0385419	0.046017	0.0431354
	Mesenchyme %	0.0275709	0.0215167	0.0268958	0.0278422	0.0258686
	Endothelia %	0.0242315	0.0126826	0.0106016	0.016048	0.0150531
	Immune %	0.0311671	0.0340243	0.0335805	0.0496906	0.0348499

## Sheet: Suppl. Table 2
	Cluster identity	Gene name	Ensembl ID	Evidence
	Hepatocyte	hnf4a	ENSSSAG00000039922	Encodes hepatocyte nuclear factor 4-alpha - signature gene for hepatocyte lineage. Marker gene for hepatocytes in Ramachandran et al. 2019 (cited in main text).
		asgrl1	ENSSSAG00000053611	Encodes Phospholipase A2. Specific cell surface marker for hepatocytes in human. See Peters et al. 2016 (PMID:27143754)
		met	ENSSSAG00000071586	Hepatocyte growth factor receptor. High expression and specific to hepatocytes in mammals e.g. https://www.proteinatlas.org/ENSG00000105976-MET/single+cell+type/liver
		mst1	ENSSSAG00000069123	Encodes macrophage stimulating 1 (aka hepatocyte growth factor). Shown to be good hepatocyte marker based on DGE expression analysis in this study
		tat	ENSSSAG00000007115	Encodes tyrosine aminotransferase. Shown to be good hepatocyte marker based on DGE expression analysis in Ramachandran et al. 2019 (cited in main text).
	Cholangiocyte	krt19	ENSSSAG00000045481	Encodes keratin, type I cytoskeletal 13. Signature gene for cholangiocyte lineage. Marker gene for cholangiocytes in Ramachandran et al. 2019 (cited in main text).
		hnf4g	ENSSSAG00000047055	Encodes hepatocyte nuclear factor 4-gamma. Marker gene for cholangiocytes in Ramachandran et al. 2019 (cited in main text). Shown to be good cholangiocyte marker based on DGE expression analysis in this study.
	Mesenchyme	reln	ENSSSAG00000052401	Encodes Reelin. Established as a highly specific marker gene for hepatic stellate cells in mouse liver. See Dobie et al. 2019 (cited in main text)
		col1a1	ENSSSAG00000069947	Encodes Collagen alpha-1(I) chain. Signature gene for mesenchyme lineage, after Ramachandran et al. 2019. (cited in main text)
		dcn	ENSSSAG00000054907	Encodes Decorin. Ramachandran et al 2019. Signature gene for mesenchyme lineage, after Ramachandran et al. 2019. (cited in main text)
	Endothelia (all)	kdrl	ENSSSAG00000054371	Encodes Vascular endothelial growth factor receptor kdr. Signature gene for endothelial lineage, after Ramachandran et al. 2019. (cited in main text)
		egfl7	ENSSSAG00000079437	Encodes Epidermal growth factor-like protein 7. Endothelial extra cellular matrix gene known to be expressed in endothelia in teleosts. See Rossi et al 2015 (PMID: 26168398)
	Immune	ptprc	ENSSSAG00000066666	Encodes Protein tyrosine phosphatase receptor type C (CD45). Established and widely used pan-hematopoietic marker.
		dock2	ENSSSAG00000002740	Encodes Dedicator of cytokinesis protein 2. Known to be expressed across a wide range of immune cells including innate immune cells, lymphocytes, and myeloid cells e.g. Guo and Chen 2017 (PMID: 27504608), Wu et al. 2016 (PMID: 27748370). Thought to be hematopoietic cell-specific e.g. Mahajan et al. 2020 (PMID: 31740487)

## Sheet: Suppl. Table 3
	Cluster	Ensembl gene ID	Ensembl gene annotation	avg_log2FC	pct.1	pct.2	p_val_adj
	Cholangiocytes	ENSSSAG00000071299	cacna2d2a	5.28769	0.928	0.06	0
	Cholangiocytes	ENSSSAG00000002676	rbpms	3.88419	0.755	0.049	0
	Cholangiocytes	ENSSSAG00000040942	lrch4	3.65644	0.964	0.424	0
	Cholangiocytes	ENSSSAG00000074164	mylka	3.62948	0.66	0.013	0
	Cholangiocytes	ENSSSAG00000064234	ENSSSAG00000064234	3.4005	0.644	0.024	0
	Cholangiocytes	ENSSSAG00000070989	usp43b	3.37445	0.744	0.118	0
	Cholangiocytes	ENSSSAG00000077457	magi1a	3.06032	0.622	0.106	0
	Cholangiocytes	ENSSSAG00000043522	ppfibp2	3.02709	0.609	0.058	0
	Cholangiocytes	ENSSSAG00000067737	fam102b	2.89972	0.607	0.203	0
	Cholangiocytes	ENSSSAG00000043428	si:dkey-220o5.5	2.88686	0.505	0.007	0
	Cholangiocytes	ENSSSAG00000040150	nell1	2.82051	0.433	0.036	0
	Cholangiocytes	ENSSSAG00000056445	st5	2.76725	0.53	0.025	0
	Cholangiocytes	ENSSSAG00000079460	pard3	2.7239	0.958	0.67	0
	Cholangiocytes	ENSSSAG00000062769	adamts20	2.69623	0.469	0.013	0
	Cholangiocytes	ENSSSAG00000071373	mylka	2.67239	0.591	0.108	0
	Cholangiocytes	ENSSSAG00000072109	mob3b	2.63872	0.439	0.004	0
	Cholangiocytes	ENSSSAG00000008265	nr5a2	2.54808	0.853	0.451	0
	Cholangiocytes	ENSSSAG00000002383	celf5a	2.51447	0.337	0.02	0
	Cholangiocytes	ENSSSAG00000078077	magi1b	2.48201	0.619	0.184	0
	Cholangiocytes	ENSSSAG00000000148	meis1b	2.44068	0.389	0.003	0
	Cholangiocytes	ENSSSAG00000076371	si:ch211-149e23.4	2.43745	0.419	0.02	0
	Cholangiocytes	ENSSSAG00000040690	sorbs2a	2.43082	0.426	0.01	0
	Cholangiocytes	ENSSSAG00000037698	myh11a	2.37701	0.46	0.066	0
	Cholangiocytes	ENSSSAG00000065990	shroom3	2.36243	0.467	0.104	0
	Cholangiocytes	ENSSSAG00000005797	asap3	2.35307	0.411	0.031	0
	Cholangiocytes	ENSSSAG00000072534	zgc:63972	2.33296	0.356	0.005	0
	Cholangiocytes	ENSSSAG00000003971	mylk5	2.32338	0.454	0.068	0
	Cholangiocytes	ENSSSAG00000056008	arhgap29a	2.3146	0.568	0.173	0
	Cholangiocytes	ENSSSAG00000003794	gp2	2.30498	0.364	0.002	0
	Cholangiocytes	ENSSSAG00000065271	celsr1a	2.29032	0.36	0.015	0
	Cholangiocytes	ENSSSAG00000073411	wu:fi36a10	2.24536	0.355	0.021	0
	Cholangiocytes	ENSSSAG00000005772	cadm2a	2.24488	0.354	0.014	0
	Cholangiocytes	ENSSSAG00000079685	nr5a2	2.20584	0.822	0.519	0
	Cholangiocytes	ENSSSAG00000068597	afap1l1a	2.16407	0.34	0.002	0
	Cholangiocytes	ENSSSAG00000008599	anxa4	2.15864	0.451	0.083	0
	Cholangiocytes	ENSSSAG00000078275	pbx3	2.12699	0.322	0.008	0
	Cholangiocytes	ENSSSAG00000052282	pik3ap1	2.12082	0.333	0.006	0
	Cholangiocytes	ENSSSAG00000078739	ENSSSAG00000078739	2.09166	0.386	0.073	0
	Cholangiocytes	ENSSSAG00000076056	tanc1	2.08056	0.612	0.273	0
	Cholangiocytes	ENSSSAG00000076330	ENSSSAG00000076330	2.07888	0.655	0.311	0
	Cholangiocytes	ENSSSAG00000042518	camk2g2	2.03172	0.309	0.01	0
	Cholangiocytes	ENSSSAG00000076761	itpr1a	2.03008	0.417	0.094	0
	Cholangiocytes	ENSSSAG00000047055	hnf4g	2.01956	0.588	0.248	0
	Cholangiocytes	ENSSSAG00000067294	ENSSSAG00000067294	2.01346	0.355	0.04	0
	Cholangiocytes	ENSSSAG00000069800	net1	2.01251	0.404	0.077	0
	Cholangiocytes	ENSSSAG00000002291	ENSSSAG00000002291	2.00131	0.332	0.025	0
	Cholangiocytes	ENSSSAG00000015164	nrp1a	1.98699	0.672	0.339	0
	Cholangiocytes	ENSSSAG00000043780	afdna	1.96591	0.498	0.185	0
	Cholangiocytes	ENSSSAG00000049107	ctnnal1	1.9487	0.321	0.043	0
	Cholangiocytes	ENSSSAG00000031145	lrp4	1.93474	0.457	0.17	0
	Cholangiocytes	ENSSSAG00000067811	ripor1	1.90256	0.325	0.052	0
	Cholangiocytes	ENSSSAG00000073564	atp11c	1.85544	0.384	0.091	0
	Cholangiocytes	ENSSSAG00000066736	magi1b	1.8504	0.525	0.239	0
	Cholangiocytes	ENSSSAG00000080856	dgkg	1.8215	0.343	0.088	0
	Cholangiocytes	ENSSSAG00000010300	nos1ap	1.80935	0.408	0.153	2.59357e-284
	Cholangiocytes	ENSSSAG00000053891	myo9b	1.78177	0.36	0.087	0
	Cholangiocytes	ENSSSAG00000009193	jag1b	1.76351	0.314	0.047	0
	Cholangiocytes	ENSSSAG00000054297	ENSSSAG00000054297	1.74548	0.355	0.119	7.35622e-271
	Cholangiocytes	ENSSSAG00000059331	foxp4	1.68653	0.464	0.227	7.72727e-231
	Cholangiocytes	ENSSSAG00000041325	afdna	1.58154	0.626	0.429	4.11096e-247
	Cholangiocytes	ENSSSAG00000063294	cdh3	1.5791	0.46	0.195	1.12784e-275
	Cholangiocytes	ENSSSAG00000047247	sh3pxd2b	1.5634	0.354	0.129	2.87332e-241
	Cholangiocytes	ENSSSAG00000056070	fgfr2	1.51431	0.707	0.324	0
	Cholangiocytes	ENSSSAG00000072189	rpl35	1.49433	0.43	0.248	7.82904e-146
	Cholangiocytes	ENSSSAG00000072531	myo1e	1.48724	0.421	0.228	2.80287e-159
	Cholangiocytes	ENSSSAG00000040144	rapgef2	1.47734	0.457	0.253	1.53975e-183
	Cholangiocytes	ENSSSAG00000074452	wu:fi36a10	1.47274	0.487	0.316	1.0212e-149
	Cholangiocytes	ENSSSAG00000004713	shf	1.47245	0.353	0.166	3.71939e-159
	Cholangiocytes	ENSSSAG00000078010	shroom1	1.46275	0.345	0.142	1.04934e-186
	Cholangiocytes	ENSSSAG00000051602	ddah1	1.43815	0.341	0.165	1.67835e-139
	Cholangiocytes	ENSSSAG00000052068	prox3	1.43426	0.303	0.11	1.30126e-194
	Cholangiocytes	ENSSSAG00000038576	2900026a02rik	1.41909	0.406	0.228	2.29581e-140
	Cholangiocytes	ENSSSAG00000054483	plekha5	1.36501	0.508	0.343	6.33721e-148
	Cholangiocytes	ENSSSAG00000043267	tm4sf4	1.35639	0.452	0.246	1.02838e-171
	Cholangiocytes	ENSSSAG00000006722	jade2	1.29343	0.584	0.45	9.02612e-140
	Cholangiocytes	ENSSSAG00000054868	cd166	1.25165	0.324	0.189	9.6939e-84
	Cholangiocytes	ENSSSAG00000076933	gab1	1.24972	0.3	0.149	1.60208e-107
	Cholangiocytes	ENSSSAG00000077845	shroom1	1.23029	0.374	0.219	4.50284e-110
	Cholangiocytes	ENSSSAG00000041199	myo10	1.21776	0.411	0.277	2.40808e-91
	Cholangiocytes	ENSSSAG00000051329	osbpl5	1.18762	0.389	0.265	2.27591e-80
	Cholangiocytes	ENSSSAG00000056674	akap13	1.14736	0.338	0.193	7.37511e-92
	Cholangiocytes	ENSSSAG00000079117	s39ab	1.13825	0.405	0.303	7.85907e-66
	Cholangiocytes	ENSSSAG00000076648	adgrl3	1.10106	0.302	0.165	8.39568e-78
	Cholangiocytes	ENSSSAG00000063310	macf1	1.0936	0.405	0.294	8.0009e-70
	Cholangiocytes	ENSSSAG00000054780	ENSSSAG00000054780	1.08982	0.305	0.207	2.74619e-48
	Cholangiocytes	ENSSSAG00000002352	pacrg	1.07212	0.415	0.301	1.42326e-76
	Cholangiocytes	ENSSSAG00000074258	fgd4a	1.06911	0.336	0.231	1.09695e-57
	Cholangiocytes	ENSSSAG00000031352	lmo7a	1.05162	0.404	0.295	4.29366e-69
	Cholangiocytes	ENSSSAG00000005908	hipk2	1.01866	0.322	0.232	4.51272e-44
	Cholangiocytes	ENSSSAG00000079148	grb14	0.973026	0.405	0.306	2.88043e-61
	Cholangiocytes	ENSSSAG00000074005	rsu1	0.958719	0.33	0.286	7.16352e-21
	Cholangiocytes	ENSSSAG00000071269	ab14b	0.956931	0.307	0.271	2.71439e-17
	Cholangiocytes	ENSSSAG00000058297	plekha7a	0.944654	0.412	0.348	1.77952e-44
	Cholangiocytes	ENSSSAG00000040238	ctnna1	0.904155	0.402	0.352	1.00934e-35
	Cholangiocytes	ENSSSAG00000080705	xirp2a	0.863774	0.489	0.426	3.37936e-48
	Cholangiocytes	ENSSSAG00000006582	at233	0.861259	0.786	0.742	1.03734e-114
	Cholangiocytes	ENSSSAG00000039623	znf609a	0.842538	0.539	0.527	5.56082e-43
	Cholangiocytes	ENSSSAG00000049978	stim1b	0.831394	0.376	0.343	3.78232e-22
	Cholangiocytes	ENSSSAG00000054894	fgfr2	0.824546	0.422	0.233	4.62965e-132
	Cholangiocytes	ENSSSAG00000001945	diaph2	0.822833	0.602	0.592	8.1419e-60
	Cholangiocytes	ENSSSAG00000047358	agrn	0.813655	0.51	0.477	3.24723e-40
	Cholangiocytes	ENSSSAG00000057239	stox2a	0.807554	0.391	0.378	1.9238e-15
	Cholangiocytes	ENSSSAG00000069440	tjp1a	0.777652	0.309	0.279	1.90367e-13
	Cholangiocytes	ENSSSAG00000003849	utrn	0.716673	0.358	0.34	1.59156e-12
	Cholangiocytes	ENSSSAG00000004590	ENSSSAG00000004590	0.715129	0.505	0.389	5.86999e-42
	Cholangiocytes	ENSSSAG00000000020	cox2	0.708025	1	0.999	9.17838e-224
	Cholangiocytes	ENSSSAG00000077430	pacsin3	0.690145	0.394	0.385	2.56674e-16
	Cholangiocytes	ENSSSAG00000000024	cox3	0.683242	0.992	0.992	1.17138e-179
	Cholangiocytes	ENSSSAG00000000023	atp6	0.677459	0.972	0.983	1.67637e-174
	Cholangiocytes	ENSSSAG00000000036	cytb	0.673662	0.996	0.996	2.40655e-199
	Cholangiocytes	ENSSSAG00000000017	cox1	0.664214	0.991	0.993	1.07597e-190
	Cholangiocytes	ENSSSAG00000000007	nd1	0.648679	0.887	0.898	1.22894e-102
	Cholangiocytes	ENSSSAG00000000029	nd4	0.619276	0.771	0.792	9.48787e-67
	Cholangiocytes	ENSSSAG00000080462	grb14	0.597161	0.309	0.301	1.24538e-05
	Cholangiocytes	ENSSSAG00000000011	nd2	0.581618	0.71	0.724	3.74994e-46
	Cholangiocytes	ENSSSAG00000000026	nd3	0.56683	0.657	0.667	1.04765e-36
	Cholangiocytes	ENSSSAG00000078843	sap	0.564531	0.395	0.396	1.9781e-10
	Cholangiocytes	ENSSSAG00000046005	phactr4a	0.531749	0.378	0.416	0.0170499
	Cholangiocytes	ENSSSAG00000001782	actb	0.520733	0.344	0.351	0.000145815
	Cholangiocytes	ENSSSAG00000000033	nd5	0.519783	0.435	0.451	2.32351e-08
	Cholangiocytes	ENSSSAG00000074513	fyb	0.516517	0.398	0.447	0.0237844
	Cholangiocytes	ENSSSAG00000039667	ENSSSAG00000039667	0.514462	0.395	0.439	0.0373974
	Cholangiocytes	ENSSSAG00000075664	patj	0.504439	0.454	0.509	0.000245754
	Endothelial	ENSSSAG00000074170	coda1	5.73037	0.878	0.018	0
	Endothelial	ENSSSAG00000074733	adcy2b	5.11401	0.817	0.082	0
	Endothelial	ENSSSAG00000001017	cfd	4.73202	0.894	0.041	0
	Endothelial	ENSSSAG00000079437	egfl7	4.66655	0.874	0.007	0
	Endothelial	ENSSSAG00000046825	kdrl	4.49737	0.878	0.011	0
	Endothelial	ENSSSAG00000045628	spns2	4.41601	0.847	0.03	0
	Endothelial	ENSSSAG00000069769	egfl7	4.41147	0.836	0.008	0
	Endothelial	ENSSSAG00000001608	meis2	4.24007	0.789	0.016	0
	Endothelial	ENSSSAG00000042181	prmt7	4.22485	0.782	0.031	0
	Endothelial	ENSSSAG00000054635	oit3	4.09599	0.65	0.002	0
	Endothelial	ENSSSAG00000065309	ptprb	4.06211	0.821	0.01	0
	Endothelial	ENSSSAG00000074074	igsf21a	3.92375	0.651	0.017	0
	Endothelial	ENSSSAG00000005101	slc6a4a	3.74606	0.798	0.15	0
	Endothelial	ENSSSAG00000015658	ldb2a	3.69025	0.655	0.006	0
	Endothelial	ENSSSAG00000005741	fa55c	3.58934	0.669	0.006	0
	Endothelial	ENSSSAG00000075068	prex2	3.50168	0.683	0.02	0
	Endothelial	ENSSSAG00000005934	plxnd1	3.45524	0.773	0.111	0
	Endothelial	ENSSSAG00000071336	sptbn1	3.34413	0.651	0.034	0
	Endothelial	ENSSSAG00000047787	tns1b	3.28058	0.754	0.051	0
	Endothelial	ENSSSAG00000074697	emilin1b	3.26718	0.504	0.006	0
	Endothelial	ENSSSAG00000007719	meis2a	3.16779	0.563	0.024	0
	Endothelial	ENSSSAG00000065910	ENSSSAG00000065910	3.11026	0.724	0.196	0
	Endothelial	ENSSSAG00000078215	sema6a	3.07918	0.658	0.07	0
	Endothelial	ENSSSAG00000055620	eng	3.05646	0.557	0.01	0
	Endothelial	ENSSSAG00000078121	grb10a	3.03362	0.674	0.089	0
	Endothelial	ENSSSAG00000043145	nhsl1	3.01026	0.557	0.029	0
	Endothelial	ENSSSAG00000069116	ptprm	2.97697	0.766	0.167	0
	Endothelial	ENSSSAG00000008829	dchs1b	2.97239	0.538	0.021	0
	Endothelial	ENSSSAG00000071623	myo1cb	2.94075	0.597	0.057	0
	Endothelial	ENSSSAG00000052924	ptprb	2.92223	0.569	0.004	0
	Endothelial	ENSSSAG00000066109	syt12	2.8939	0.755	0.166	0
	Endothelial	ENSSSAG00000052452	esama	2.86129	0.529	0.011	0
	Endothelial	ENSSSAG00000067691	il13ra2	2.83539	0.444	0.004	0
	Endothelial	ENSSSAG00000078178	piezo2a.2	2.82208	0.41	0.006	0
	Endothelial	ENSSSAG00000068338	kazna	2.79987	0.639	0.139	0
	Endothelial	ENSSSAG00000071403	rbms3	2.79702	0.556	0.029	0
	Endothelial	ENSSSAG00000007361	fbln2	2.7637	0.496	0.005	0
	Endothelial	ENSSSAG00000075371	adgrl4	2.74847	0.535	0.002	0
	Endothelial	ENSSSAG00000065619	igfbp6	2.71735	0.48	0.007	0
	Endothelial	ENSSSAG00000001367	trpm4a	2.70447	0.499	0.017	0
	Endothelial	ENSSSAG00000056169	nrp2	2.66388	0.487	0.006	0
	Endothelial	ENSSSAG00000002967	tgfbr2b	2.66164	0.464	0.007	0
	Endothelial	ENSSSAG00000008455	ggt5	2.65101	0.454	0.002	0
	Endothelial	ENSSSAG00000077859	rbms3	2.62629	0.758	0.194	0
	Endothelial	ENSSSAG00000054371	kdrl	2.59437	0.464	0.004	0
	Endothelial	ENSSSAG00000042591	rgs3	2.57974	0.542	0.033	0
	Endothelial	ENSSSAG00000065921	plpp3	2.54115	0.571	0.138	2.22724e-299
	Endothelial	ENSSSAG00000010024	tgfbr3	2.53655	0.466	0.036	0
	Endothelial	ENSSSAG00000073511	pcdh12	2.53287	0.464	0.003	0
	Endothelial	ENSSSAG00000070791	arvcfb	2.52925	0.532	0.048	0
	Endothelial	ENSSSAG00000003305	sash1	2.52506	0.479	0.007	0
	Endothelial	ENSSSAG00000070029	eng	2.51652	0.416	0.005	0
	Endothelial	ENSSSAG00000065913	ehd4	2.4989	0.424	0.003	0
	Endothelial	ENSSSAG00000005650	myo1hb	2.49818	0.385	0.002	0
	Endothelial	ENSSSAG00000004647	vav2	2.45364	0.514	0.095	0
	Endothelial	ENSSSAG00000070034	fnbp1	2.42791	0.451	0.024	0
	Endothelial	ENSSSAG00000072417	galnt14	2.42738	0.692	0.291	2.51142e-218
	Endothelial	ENSSSAG00000069379	vmp1	2.41855	0.434	0.026	0
	Endothelial	ENSSSAG00000042097	f8	2.39433	0.444	0.027	0
	Endothelial	ENSSSAG00000073942	sptbn1	2.38463	0.504	0.065	0
	Endothelial	ENSSSAG00000048774	heg1	2.3758	0.434	0.003	0
	Endothelial	ENSSSAG00000065803	inpp5a	2.37462	0.536	0.132	1.18837e-266
	Endothelial	ENSSSAG00000043762	sema3fb	2.36868	0.342	0.007	0
	Endothelial	ENSSSAG00000000380	ankfn1	2.36167	0.461	0.051	0
	Endothelial	ENSSSAG00000076997	si:dkey-91m11.5	2.35014	0.42	0.02	0
	Endothelial	ENSSSAG00000073843	ehd3	2.32332	0.542	0.186	2.08633e-185
	Endothelial	ENSSSAG00000077356	cdh23	2.2879	0.654	0.348	3.58664e-144
	Endothelial	ENSSSAG00000063499	sh3bp4	2.27559	0.381	0.008	0
	Endothelial	ENSSSAG00000002263	f8	2.25342	0.395	0.004	0
	Endothelial	ENSSSAG00000069904	pmp22	2.22962	0.373	0.009	0
	Endothelial	ENSSSAG00000003887	limch1	2.18721	0.402	0.011	0
	Endothelial	ENSSSAG00000009875	ramp2	2.17981	0.378	0.003	0
	Endothelial	ENSSSAG00000081000	sema4c	2.14186	0.382	0.01	0
	Endothelial	ENSSSAG00000068734	stox1	2.14079	0.349	0.003	0
	Endothelial	ENSSSAG00000072053	atp8b5a	2.14079	0.333	0.002	0
	Endothelial	ENSSSAG00000078755	fgd5a	2.14038	0.384	0.003	0
	Endothelial	ENSSSAG00000041692	rgs3b	2.1377	0.338	0.006	0
	Endothelial	ENSSSAG00000067801	arhgap23b	2.11826	0.43	0.024	0
	Endothelial	ENSSSAG00000053891	myo9b	2.10654	0.41	0.094	4.53521e-197
	Endothelial	ENSSSAG00000040615	ak5	2.09718	0.346	0.006	0
	Endothelial	ENSSSAG00000000242	znf521	2.09119	0.447	0.079	0
	Endothelial	ENSSSAG00000052284	robo3	2.074	0.349	0.036	0
	Endothelial	ENSSSAG00000061846	ehd4	2.06548	0.321	0.006	0
	Endothelial	ENSSSAG00000004802	adcy2	2.05341	0.34	0.008	0
	Endothelial	ENSSSAG00000059339	arap3	2.04942	0.381	0.007	0
	Endothelial	ENSSSAG00000059290	wscd2	2.03609	0.319	0.008	0
	Endothelial	ENSSSAG00000076222	baz2b	2.03238	0.319	0.003	0
	Endothelial	ENSSSAG00000071299	cacna2d2a	2.01987	0.493	0.092	2.963e-287
	Endothelial	ENSSSAG00000074254	hspg2	2.01808	0.335	0.009	0
	Endothelial	ENSSSAG00000067800	ets1	2.00933	0.331	0.006	0
	Endothelial	ENSSSAG00000005522	cacng7	1.98358	0.377	0.029	0
	Endothelial	ENSSSAG00000068824	sos1	1.97602	0.402	0.079	4.58362e-236
	Endothelial	ENSSSAG00000059934	ENSSSAG00000059934	1.97502	0.331	0.019	0
	Endothelial	ENSSSAG00000069162	nova1	1.97456	0.347	0.016	0
	Endothelial	ENSSSAG00000079874	itm2b	1.95788	0.445	0.073	0
	Endothelial	ENSSSAG00000053369	pcbp3	1.95685	0.322	0.046	1.20672e-263
	Endothelial	ENSSSAG00000079146	lama3	1.95114	0.594	0.266	2.75263e-145
	Endothelial	ENSSSAG00000056346	sptbn1	1.94062	0.325	0.011	0
	Endothelial	ENSSSAG00000052450	fgd5a	1.90471	0.319	0.002	0
	Endothelial	ENSSSAG00000055427	plekhg1	1.89589	0.321	0.017	0
	Endothelial	ENSSSAG00000079145	plxnd1	1.89397	0.357	0.031	0
	Endothelial	ENSSSAG00000073341	hdac7a	1.89378	0.339	0.016	0
	Endothelial	ENSSSAG00000032249	mef2cb	1.88531	0.311	0.011	0
	Endothelial	ENSSSAG00000064879	mamld1	1.86927	0.373	0.055	6.07664e-296
	Endothelial	ENSSSAG00000067062	arhgef25	1.86359	0.303	0.004	0
	Endothelial	ENSSSAG00000044690	npr1a	1.85348	0.312	0.005	0
	Endothelial	ENSSSAG00000070692	mcf2l2	1.84169	0.339	0.068	2.66772e-189
	Endothelial	ENSSSAG00000040888	pde4d	1.83605	0.346	0.052	2.39132e-264
	Endothelial	ENSSSAG00000047800	asap1b	1.83568	0.329	0.03	0
	Endothelial	ENSSSAG00000002334	dlc1	1.82444	0.406	0.103	2.26798e-174
	Endothelial	ENSSSAG00000022058	cdc42bpb	1.82344	0.504	0.186	7.05296e-145
	Endothelial	ENSSSAG00000045184	zeb1b	1.80396	0.311	0.014	0
	Endothelial	ENSSSAG00000045729	ical	1.78349	0.307	0.013	0
	Endothelial	ENSSSAG00000065358	arhgef28	1.77936	0.317	0.022	0
	Endothelial	ENSSSAG00000060548	raph1b	1.77099	0.315	0.077	1.83338e-131
	Endothelial	ENSSSAG00000071876	anxa11b	1.76595	0.321	0.018	0
	Endothelial	ENSSSAG00000008571	ENSSSAG00000008571	1.76132	0.41	0.123	6.66137e-140
	Endothelial	ENSSSAG00000041822	bahcc1a	1.7572	0.368	0.095	5.17188e-150
	Endothelial	ENSSSAG00000081049	atp2b4	1.72158	0.312	0.022	0
	Endothelial	ENSSSAG00000076080	arhgap26	1.72018	0.326	0.052	1.06676e-231
	Endothelial	ENSSSAG00000064864	cntnap5a	1.70896	0.301	0.027	0
	Endothelial	ENSSSAG00000064589	bcar1	1.7087	0.328	0.053	3.93007e-231
	Endothelial	ENSSSAG00000071968	hdac7a	1.70577	0.304	0.015	0
	Endothelial	ENSSSAG00000079413	macf1	1.70208	0.7	0.381	2.67768e-150
	Endothelial	ENSSSAG00000008287	plekhg1	1.69905	0.303	0.018	0
	Endothelial	ENSSSAG00000047059	oaz2	1.69543	0.384	0.148	7.19205e-87
	Endothelial	ENSSSAG00000075214	tspan9a	1.67465	0.356	0.054	2.43075e-267
	Endothelial	ENSSSAG00000077023	cttnbp2nl	1.65992	0.321	0.025	0
	Endothelial	ENSSSAG00000043747	anks1b	1.64724	0.405	0.133	1.96361e-115
	Endothelial	ENSSSAG00000055653	lrch1	1.61095	0.305	0.038	6.73017e-285
	Endothelial	ENSSSAG00000081064	srgap2	1.59884	0.356	0.088	4.6253e-149
	Endothelial	ENSSSAG00000070736	znf609a	1.59634	0.506	0.214	5.99049e-111
	Endothelial	ENSSSAG00000007956	cdc14a	1.59055	0.363	0.109	2.43991e-118
	Endothelial	ENSSSAG00000076977	ptprga	1.58274	0.31	0.061	7.1418e-168
	Endothelial	ENSSSAG00000067737	fam102b	1.57719	0.424	0.218	4.77506e-52
	Endothelial	ENSSSAG00000001357	caskin2	1.56607	0.371	0.121	1.22401e-108
	Endothelial	ENSSSAG00000072972	fmnl3	1.54838	0.312	0.054	1.73439e-199
	Endothelial	ENSSSAG00000007167	nrp2a	1.54438	0.308	0.077	1.45024e-124
	Endothelial	ENSSSAG00000047924	hiat1a	1.52935	0.35	0.146	1.58051e-66
	Endothelial	ENSSSAG00000066736	magi1b	1.48123	0.513	0.247	1.54607e-91
	Endothelial	ENSSSAG00000074535	tjp1a	1.40811	0.447	0.214	1.15584e-74
	Endothelial	ENSSSAG00000001782	actb	1.40708	0.583	0.348	1.39348e-82
	Endothelial	ENSSSAG00000065990	shroom3	1.40192	0.319	0.116	1.49478e-70
	Endothelial	ENSSSAG00000053430	snx9	1.39099	0.321	0.106	5.37319e-87
	Endothelial	ENSSSAG00000044281	ptk2aa	1.3793	0.357	0.146	1.42746e-70
	Endothelial	ENSSSAG00000063800	st3gal3a	1.37529	0.366	0.213	7.31297e-35
	Endothelial	ENSSSAG00000043568	insra	1.34429	0.319	0.118	4.10609e-71
	Endothelial	ENSSSAG00000067811	ripor1	1.34276	0.307	0.06	6.03018e-162
	Endothelial	ENSSSAG00000051519	rapgef2	1.3389	0.339	0.116	2.80953e-85
	Endothelial	ENSSSAG00000079685	nr5a2	1.32453	0.669	0.53	1.30212e-62
	Endothelial	ENSSSAG00000063310	macf1	1.32111	0.557	0.295	3.50369e-86
	Endothelial	ENSSSAG00000053799	rab6b	1.31141	0.342	0.195	2.09066e-31
	Endothelial	ENSSSAG00000041161	insra	1.30031	0.531	0.371	2.884e-48
	Endothelial	ENSSSAG00000002730	slc9a3r1b	1.24566	0.328	0.146	4.3755e-51
	Endothelial	ENSSSAG00000073564	atp11c	1.19149	0.3	0.1	1.01348e-72
	Endothelial	ENSSSAG00000043780	afdna	1.18076	0.387	0.196	6.10278e-50
	Endothelial	ENSSSAG00000012590	plecb	1.17903	0.437	0.246	1.02006e-47
	Endothelial	ENSSSAG00000009796	plxna1	1.14539	0.363	0.173	2.11997e-49
	Endothelial	ENSSSAG00000039620	slc6a6b	1.09141	0.371	0.253	4.89069e-21
	Endothelial	ENSSSAG00000069440	tjp1a	1.0478	0.429	0.278	5.97826e-34
	Endothelial	ENSSSAG00000065776	jade2	1.00199	0.307	0.186	7.66368e-21
	Endothelial	ENSSSAG00000078000	ENSSSAG00000078000	0.984569	0.437	0.297	1.28247e-27
	Endothelial	ENSSSAG00000072332	mast4	0.977729	0.436	0.347	7.81179e-18
	Endothelial	ENSSSAG00000070213	gli3	0.972786	0.352	0.283	2.03702e-08
	Endothelial	ENSSSAG00000075433	wwtr1	0.932548	0.3	0.203	5.46996e-13
	Endothelial	ENSSSAG00000073075	med13a	0.886974	0.324	0.204	4.72108e-20
	Endothelial	ENSSSAG00000002352	pacrg	0.872901	0.398	0.305	2.19227e-15
	Endothelial	ENSSSAG00000000258	inpp5a	0.823593	0.45	0.372	3.34957e-12
	Endothelial	ENSSSAG00000040963	cdc42bpb	0.822739	0.387	0.293	1.21622e-14
	Endothelial	ENSSSAG00000053939	klf7b	0.822142	0.357	0.259	6.18938e-14
	Endothelial	ENSSSAG00000074564	mcp	0.779156	0.301	0.199	5.32154e-14
	Endothelial	ENSSSAG00000040238	ctnna1	0.758046	0.431	0.353	1.95639e-13
	Endothelial	ENSSSAG00000000020	cox2	0.724929	0.997	0.999	1.52544e-97
	Endothelial	ENSSSAG00000077218	abi1a	0.695947	0.408	0.349	5.46758e-09
	Endothelial	ENSSSAG00000000024	cox3	0.689996	0.997	0.992	3.78342e-72
	Endothelial	ENSSSAG00000081196	gnai2	0.684304	0.451	0.386	3.29678e-10
	Endothelial	ENSSSAG00000031075	rpl5a	0.683158	0.405	0.338	1.27521e-08
	Endothelial	ENSSSAG00000039667	ENSSSAG00000039667	0.679188	0.513	0.436	7.03393e-16
	Endothelial	ENSSSAG00000000017	cox1	0.677097	0.996	0.993	2.07181e-75
	Endothelial	ENSSSAG00000000036	cytb	0.672257	0.997	0.996	4.50095e-74
	Endothelial	ENSSSAG00000045758	fgd5	0.62957	0.664	0.643	5.16306e-17
	Endothelial	ENSSSAG00000000023	atp6	0.613309	0.989	0.983	1.17008e-56
	Endothelial	ENSSSAG00000008702	rpl5	0.603934	0.391	0.361	0.000853044
	Endothelial	ENSSSAG00000071209	lrch3	0.598204	0.314	0.271	0.0142951
	Endothelial	ENSSSAG00000076123	mgat4b	0.59734	0.43	0.374	2.75366e-06
	Endothelial	ENSSSAG00000033695	commd6	0.587538	0.387	0.363	0.0138291
	Endothelial	ENSSSAG00000079550	ENSSSAG00000079550	0.586855	0.458	0.35	2.82912e-10
	Endothelial	ENSSSAG00000000011	nd2	0.586738	0.794	0.722	2.1853e-27
	Endothelial	ENSSSAG00000007488	nckap1	0.583202	0.359	0.312	0.000281329
	Endothelial	ENSSSAG00000040144	rapgef2	0.576413	0.304	0.261	0.0207575
	Endothelial	ENSSSAG00000000029	nd4	0.557298	0.812	0.791	9.78391e-21
	Endothelial	ENSSSAG00000071927	cyt	0.545534	0.35	0.292	0.000236747
	Endothelial	ENSSSAG00000039434	rl37a	0.521572	0.524	0.509	8.42329e-06
	Endothelial	ENSSSAG00000000007	nd1	0.521393	0.92	0.897	3.9224e-32
	Endothelial	ENSSSAG00000079373	rpl8	0.515125	0.366	0.331	0.0224397
	Endothelial	ENSSSAG00000000033	nd5	0.507476	0.48	0.45	8.22333e-05
	Hepatocytes	ENSSSAG00000071040	nr6a1	3.07726	0.958	0.262	0
	Hepatocytes	ENSSSAG00000049151	slc38a3b	2.68453	0.73	0.075	0
	Hepatocytes	ENSSSAG00000071825	shank3a	2.51817	0.686	0.143	0
	Hepatocytes	ENSSSAG00000040617	cbln3	2.42784	0.628	0.085	0
	Hepatocytes	ENSSSAG00000052208	gm7298	2.35654	0.796	0.186	0
	Hepatocytes	ENSSSAG00000006210	cfb	2.3306	0.957	0.386	0
	Hepatocytes	ENSSSAG00000006880	ENSSSAG00000006880	2.30971	0.914	0.364	0
	Hepatocytes	ENSSSAG00000076542	ampd2a	2.22584	0.765	0.187	0
	Hepatocytes	ENSSSAG00000006118	c3	2.17572	1	0.968	0
	Hepatocytes	ENSSSAG00000055524	ldlrap1a	2.16815	0.681	0.092	0
	Hepatocytes	ENSSSAG00000007873	slc4a7	2.14103	0.571	0.065	0
	Hepatocytes	ENSSSAG00000043630	tat	2.13854	0.879	0.357	0
	Hepatocytes	ENSSSAG00000007115	tat	2.10815	0.473	0.066	0
	Hepatocytes	ENSSSAG00000046962	c4	2.09308	0.993	0.579	0
	Hepatocytes	ENSSSAG00000055720	tnk2	2.08642	0.723	0.154	0
	Hepatocytes	ENSSSAG00000002048	nme4	2.07439	0.822	0.215	0
	Hepatocytes	ENSSSAG00000065355	ghra	2.05104	0.644	0.078	0
	Hepatocytes	ENSSSAG00000040346	ENSSSAG00000040346	2.05103	1	0.939	0
	Hepatocytes	ENSSSAG00000042006	slc2a9	2.04789	0.644	0.105	0
	Hepatocytes	ENSSSAG00000079631	cactin	2.04514	0.628	0.1	0
	Hepatocytes	ENSSSAG00000005338	ENSSSAG00000005338	2.04082	0.935	0.432	0
	Hepatocytes	ENSSSAG00000054154	mib2	2.0307	0.8	0.23	0
	Hepatocytes	ENSSSAG00000070855	ntng2	2.00791	0.97	0.509	0
	Hepatocytes	ENSSSAG00000040592	cbln3	1.96543	0.519	0.053	0
	Hepatocytes	ENSSSAG00000042709	ENSSSAG00000042709	1.95912	0.533	0.071	0
	Hepatocytes	ENSSSAG00000008949	ndrg1	1.95746	0.71	0.2	0
	Hepatocytes	ENSSSAG00000059298	eki1	1.923	0.723	0.16	0
	Hepatocytes	ENSSSAG00000055729	dpydb	1.87917	0.631	0.101	0
	Hepatocytes	ENSSSAG00000017625	pcxa	1.868	0.513	0.07	0
	Hepatocytes	ENSSSAG00000048493	slc44a5a	1.86395	0.559	0.096	0
	Hepatocytes	ENSSSAG00000065519	prodh2	1.86003	0.717	0.139	0
	Hepatocytes	ENSSSAG00000051516	tafa3	1.84366	0.645	0.1	0
	Hepatocytes	ENSSSAG00000076721	lrp1ab	1.80361	0.737	0.156	0
	Hepatocytes	ENSSSAG00000068019	pcsk5	1.76796	0.775	0.206	0
	Hepatocytes	ENSSSAG00000064590	pparab	1.76235	0.484	0.059	0
	Hepatocytes	ENSSSAG00000000130	ENSSSAG00000000130	1.76082	0.754	0.194	0
	Hepatocytes	ENSSSAG00000051046	hsp90b1	1.75678	0.619	0.189	0
	Hepatocytes	ENSSSAG00000026891	snd1	1.74307	0.761	0.212	0
	Hepatocytes	ENSSSAG00000041370	igfbp-2b1	1.73412	0.551	0.063	0
	Hepatocytes	ENSSSAG00000056272	mtss1	1.72403	0.863	0.307	0
	Hepatocytes	ENSSSAG00000042668	c5	1.7198	1	0.96	0
	Hepatocytes	ENSSSAG00000029524	sec14l7	1.71919	0.646	0.114	0
	Hepatocytes	ENSSSAG00000048073	ntrk2a	1.71747	0.498	0.066	0
	Hepatocytes	ENSSSAG00000056239	cuedc1	1.70758	0.691	0.149	0
	Hepatocytes	ENSSSAG00000068779	mat1a	1.70584	0.609	0.1	0
	Hepatocytes	ENSSSAG00000002207	slc16a2	1.6968	0.603	0.089	0
	Hepatocytes	ENSSSAG00000039344	slc13a5a	1.68376	0.669	0.134	0
	Hepatocytes	ENSSSAG00000007887	egfr	1.68084	0.624	0.105	0
	Hepatocytes	ENSSSAG00000007739	c4b	1.67232	0.957	0.54	0
	Hepatocytes	ENSSSAG00000006072	cpb2	1.66664	0.581	0.07	0
	Hepatocytes	ENSSSAG00000000181	sema4ga	1.66627	0.623	0.105	0
	Hepatocytes	ENSSSAG00000041854	abca1a	1.66602	0.735	0.196	0
	Hepatocytes	ENSSSAG00000038532	plekha6	1.66166	0.627	0.133	0
	Hepatocytes	ENSSSAG00000071644	rap1gap	1.66093	0.721	0.194	0
	Hepatocytes	ENSSSAG00000046953	dlg3	1.65175	0.503	0.07	0
	Hepatocytes	ENSSSAG00000040343	prg4	1.64789	0.682	0.154	0
	Hepatocytes	ENSSSAG00000067784	cyp2ad2	1.64551	0.78	0.307	0
	Hepatocytes	ENSSSAG00000007469	apoba	1.63558	0.938	0.514	0
	Hepatocytes	ENSSSAG00000047898	cpn1	1.62439	0.676	0.17	0
	Hepatocytes	ENSSSAG00000079239	negr1	1.62228	0.469	0.068	0
	Hepatocytes	ENSSSAG00000070365	tdo2a	1.62007	0.607	0.116	0
	Hepatocytes	ENSSSAG00000049802	ENSSSAG00000049802	1.62001	0.974	0.781	0
	Hepatocytes	ENSSSAG00000047926	plekhg3	1.60068	0.585	0.139	0
	Hepatocytes	ENSSSAG00000042177	gm7298	1.58734	0.821	0.257	0
	Hepatocytes	ENSSSAG00000057716	pnp4b	1.58031	0.514	0.06	0
	Hepatocytes	ENSSSAG00000077341	c9	1.57817	0.997	0.897	0
	Hepatocytes	ENSSSAG00000007680	hal	1.54109	0.745	0.221	0
	Hepatocytes	ENSSSAG00000053821	rmdn2	1.53938	0.52	0.079	0
	Hepatocytes	ENSSSAG00000057894	peam3	1.53445	0.886	0.379	0
	Hepatocytes	ENSSSAG00000041311	etnppl	1.53374	0.581	0.118	0
	Hepatocytes	ENSSSAG00000075140	st3gal3b	1.52608	0.755	0.242	0
	Hepatocytes	ENSSSAG00000042479	man1c1	1.52403	0.905	0.437	0
	Hepatocytes	ENSSSAG00000075823	cntn1	1.52086	0.517	0.093	0
	Hepatocytes	ENSSSAG00000069345	lmbr1l	1.51915	0.532	0.085	0
	Hepatocytes	ENSSSAG00000039922	hnf4a	1.50444	0.461	0.056	0
	Hepatocytes	ENSSSAG00000079274	sema5b	1.49246	0.59	0.118	0
	Hepatocytes	ENSSSAG00000002641	esr2b	1.48866	0.547	0.079	0
	Hepatocytes	ENSSSAG00000070337	srsf7	1.48476	0.686	0.163	0
	Hepatocytes	ENSSSAG00000039639	xdh	1.48142	0.577	0.11	0
	Hepatocytes	ENSSSAG00000078618	suclg2	1.45641	0.599	0.119	0
	Hepatocytes	ENSSSAG00000045520	fbxo40.2	1.43655	0.697	0.183	0
	Hepatocytes	ENSSSAG00000043648	fgb	1.43568	0.984	0.758	0
	Hepatocytes	ENSSSAG00000053453	col18a1a	1.43045	0.588	0.119	0
	Hepatocytes	ENSSSAG00000076264	aacs	1.42908	0.447	0.105	0
	Hepatocytes	ENSSSAG00000039533	thrap3a	1.42838	0.443	0.061	0
	Hepatocytes	ENSSSAG00000003944	si:ch73-141c7.1	1.42542	0.579	0.138	0
	Hepatocytes	ENSSSAG00000010165	lcn2	1.42528	0.533	0.093	0
	Hepatocytes	ENSSSAG00000076912	ENSSSAG00000076912	1.42495	0.615	0.133	0
	Hepatocytes	ENSSSAG00000066515	calcoco2	1.40301	0.53	0.094	0
	Hepatocytes	ENSSSAG00000049776	s22a2	1.39802	0.433	0.055	0
	Hepatocytes	ENSSSAG00000072444	zgc:103559	1.39537	0.459	0.059	0
	Hepatocytes	ENSSSAG00000041200	pde6h	1.39282	0.357	0.048	0
	Hepatocytes	ENSSSAG00000075049	porb	1.39054	0.606	0.134	0
	Hepatocytes	ENSSSAG00000051595	cata	1.38893	0.864	0.366	0
	Hepatocytes	ENSSSAG00000010049	cyp2p6	1.388	0.497	0.081	0
	Hepatocytes	ENSSSAG00000040460	ENSSSAG00000040460	1.37884	0.411	0.043	0
	Hepatocytes	ENSSSAG00000069872	slc16a10	1.37767	0.473	0.091	0
	Hepatocytes	ENSSSAG00000009430	gykl1	1.37223	0.484	0.089	0
	Hepatocytes	ENSSSAG00000054248	st3gal4	1.37172	0.624	0.157	0
	Hepatocytes	ENSSSAG00000078772	slc31a1	1.3712	0.549	0.12	0
	Hepatocytes	ENSSSAG00000078799	egfr	1.36957	0.401	0.049	0
	Hepatocytes	ENSSSAG00000073467	tdrd7a	1.36629	0.558	0.103	0
	Hepatocytes	ENSSSAG00000067899	ENSSSAG00000067899	1.35962	0.429	0.046	0
	Hepatocytes	ENSSSAG00000077445	cfb	1.3548	0.843	0.379	0
	Hepatocytes	ENSSSAG00000039646	ENSSSAG00000039646	1.35024	0.414	0.047	0
	Hepatocytes	ENSSSAG00000069326	pgdh	1.34895	0.606	0.154	0
	Hepatocytes	ENSSSAG00000006186	pros1	1.34866	0.404	0.041	0
	Hepatocytes	ENSSSAG00000054669	foxo1	1.33629	0.67	0.226	0
	Hepatocytes	ENSSSAG00000063116	ctbs	1.3274	0.484	0.092	0
	Hepatocytes	ENSSSAG00000059275	grhprb	1.32518	0.496	0.086	0
	Hepatocytes	ENSSSAG00000074729	igdcc4	1.32071	0.38	0.031	0
	Hepatocytes	ENSSSAG00000015864	s38a2	1.31953	0.774	0.372	0
	Hepatocytes	ENSSSAG00000053611	asgrl1	1.3118	0.416	0.048	0
	Hepatocytes	ENSSSAG00000056483	cmtd1	1.31112	0.455	0.168	0
	Hepatocytes	ENSSSAG00000064795	ncoa3	1.30848	0.575	0.124	0
	Hepatocytes	ENSSSAG00000052505	hpxa	1.30776	0.938	0.673	0
	Hepatocytes	ENSSSAG00000064272	miox	1.30665	0.42	0.086	0
	Hepatocytes	ENSSSAG00000069946	slc12a4	1.30481	0.538	0.115	0
	Hepatocytes	ENSSSAG00000071586	met	1.30347	0.625	0.154	0
	Hepatocytes	ENSSSAG00000075118	slr	1.30272	0.541	0.115	0
	Hepatocytes	ENSSSAG00000015538	ENSSSAG00000015538	1.2931	0.655	0.203	0
	Hepatocytes	ENSSSAG00000047300	tjp2b	1.29305	0.567	0.15	0
	Hepatocytes	ENSSSAG00000047875	igfbp-2b2	1.29002	0.412	0.059	0
	Hepatocytes	ENSSSAG00000004104	kiaa1522	1.28774	0.355	0.035	0
	Hepatocytes	ENSSSAG00000063210	hmgcs1	1.28552	0.369	0.077	0
	Hepatocytes	ENSSSAG00000002900	disp1	1.28227	0.499	0.101	0
	Hepatocytes	ENSSSAG00000048657	plg	1.28121	0.98	0.695	0
	Hepatocytes	ENSSSAG00000045572	abca2	1.27656	0.481	0.077	0
	Hepatocytes	ENSSSAG00000059316	pawr	1.27038	0.46	0.084	0
	Hepatocytes	ENSSSAG00000010077	rcl1	1.26927	0.658	0.191	0
	Hepatocytes	ENSSSAG00000069897	ENSSSAG00000069897	1.26881	0.559	0.121	0
	Hepatocytes	ENSSSAG00000074427	tdo2	1.26367	0.84	0.357	0
	Hepatocytes	ENSSSAG00000047514	pdia4	1.26159	0.781	0.389	0
	Hepatocytes	ENSSSAG00000067824	st3gal4	1.25834	0.592	0.151	0
	Hepatocytes	ENSSSAG00000080967	ENSSSAG00000080967	1.25527	0.379	0.037	0
	Hepatocytes	ENSSSAG00000042400	gm7298	1.25191	0.933	0.612	0
	Hepatocytes	ENSSSAG00000007906	smox	1.24878	0.457	0.105	0
	Hepatocytes	ENSSSAG00000076293	iqgap2	1.24545	0.662	0.199	0
	Hepatocytes	ENSSSAG00000002398	pcdh1b	1.23874	0.568	0.144	0
	Hepatocytes	ENSSSAG00000041836	ENSSSAG00000041836	1.23835	0.909	0.507	0
	Hepatocytes	ENSSSAG00000047353	npr2	1.23357	0.572	0.128	0
	Hepatocytes	ENSSSAG00000057121	ENSSSAG00000057121	1.22757	0.754	0.28	0
	Hepatocytes	ENSSSAG00000013054	tns3	1.22301	0.48	0.097	0
	Hepatocytes	ENSSSAG00000063199	dennd5b	1.217	0.403	0.055	0
	Hepatocytes	ENSSSAG00000004382	zgc:85843	1.21648	0.359	0.035	0
	Hepatocytes	ENSSSAG00000055584	apoh	1.20366	0.827	0.341	0
	Hepatocytes	ENSSSAG00000000971	slc22a23	1.19745	0.353	0.042	0
	Hepatocytes	ENSSSAG00000073558	rrbp1	1.1974	0.859	0.379	0
	Hepatocytes	ENSSSAG00000068487	rras2	1.19652	0.384	0.051	0
	Hepatocytes	ENSSSAG00000073434	stra6l	1.17931	0.498	0.096	0
	Hepatocytes	ENSSSAG00000074752	gch1	1.17925	0.323	0.028	0
	Hepatocytes	ENSSSAG00000052130	si:ch211-278j3.3	1.17745	0.48	0.097	0
	Hepatocytes	ENSSSAG00000054974	soat2	1.17646	0.489	0.108	0
	Hepatocytes	ENSSSAG00000047602	hsf1	1.17022	0.605	0.182	0
	Hepatocytes	ENSSSAG00000004182	tp53inp2	1.1676	0.452	0.092	0
	Hepatocytes	ENSSSAG00000059427	mcoln2	1.16425	0.689	0.248	0
	Hepatocytes	ENSSSAG00000051525	arid3b	1.15895	0.408	0.064	0
	Hepatocytes	ENSSSAG00000002466	pfkfb1	1.15593	0.805	0.32	0
	Hepatocytes	ENSSSAG00000077798	mib2	1.1522	0.464	0.106	0
	Hepatocytes	ENSSSAG00000006169	copz2	1.15116	0.538	0.129	0
	Hepatocytes	ENSSSAG00000000550	stxbp6	1.14207	0.307	0.034	0
	Hepatocytes	ENSSSAG00000069579	fam102ab	1.13799	0.531	0.141	0
	Hepatocytes	ENSSSAG00000079450	masp2	1.12511	0.484	0.122	0
	Hepatocytes	ENSSSAG00000067758	mmp14b	1.12354	0.455	0.095	0
	Hepatocytes	ENSSSAG00000067988	plcb1	1.12295	0.31	0.037	0
	Hepatocytes	ENSSSAG00000051369	sdr16c5a	1.11632	0.707	0.249	0
	Hepatocytes	ENSSSAG00000039509	if2b	1.10856	0.454	0.084	0
	Hepatocytes	ENSSSAG00000058815	slco1d1	1.10851	0.326	0.029	0
	Hepatocytes	ENSSSAG00000063832	ENSSSAG00000063832	1.10804	0.627	0.189	0
	Hepatocytes	ENSSSAG00000065873	zgc:64106	1.10682	0.39	0.059	0
	Hepatocytes	ENSSSAG00000000820	ugp2a	1.10363	0.442	0.08	0
	Hepatocytes	ENSSSAG00000079690	slc22a23	1.10236	0.305	0.041	0
	Hepatocytes	ENSSSAG00000069123	mst1	1.10178	0.547	0.128	0
	Hepatocytes	ENSSSAG00000063711	ENSSSAG00000063711	1.09992	0.928	0.588	0
	Hepatocytes	ENSSSAG00000078866	pck2	1.09944	0.671	0.213	0
	Hepatocytes	ENSSSAG00000064222	chka	1.09827	0.383	0.064	0
	Hepatocytes	ENSSSAG00000073815	man1c1	1.09536	0.828	0.359	0
	Hepatocytes	ENSSSAG00000050878	flvcr2	1.09033	0.307	0.035	0
	Hepatocytes	ENSSSAG00000007074	ccser1	1.08839	0.461	0.106	0
	Hepatocytes	ENSSSAG00000044731	acsbg3	1.08715	0.373	0.054	0
	Hepatocytes	ENSSSAG00000057816	dhx15	1.08254	0.784	0.334	0
	Hepatocytes	ENSSSAG00000002083	pdlim5b	1.08096	0.497	0.115	0
	Hepatocytes	ENSSSAG00000041455	gpt2l	1.07867	0.419	0.075	0
	Hepatocytes	ENSSSAG00000039485	slc36a4	1.07817	0.6	0.205	0
	Hepatocytes	ENSSSAG00000052239	tp53i11b	1.07729	0.482	0.12	0
	Hepatocytes	ENSSSAG00000079756	tgfbr1b	1.07644	0.49	0.128	0
	Hepatocytes	ENSSSAG00000058469	erbb4b	1.07431	0.376	0.077	0
	Hepatocytes	ENSSSAG00000049653	pygl	1.07027	0.395	0.063	0
	Hepatocytes	ENSSSAG00000071237	arrdc3a	1.06867	0.355	0.081	0
	Hepatocytes	ENSSSAG00000077372	dab2	1.06848	0.364	0.053	0
	Hepatocytes	ENSSSAG00000000384	zgc:123105	1.06773	0.374	0.07	0
	Hepatocytes	ENSSSAG00000041165	hyou1	1.06619	0.41	0.092	0
	Hepatocytes	ENSSSAG00000077976	slc29a1	1.06594	0.441	0.091	0
	Hepatocytes	ENSSSAG00000042221	acox1	1.06204	0.516	0.135	0
	Hepatocytes	ENSSSAG00000074372	bicd1a	1.05957	0.3	0.038	0
	Hepatocytes	ENSSSAG00000040048	ENSSSAG00000040048	1.05723	0.431	0.084	0
	Hepatocytes	ENSSSAG00000080981	arhgap12b	1.05632	0.496	0.125	0
	Hepatocytes	ENSSSAG00000064457	esr2a	1.05488	0.317	0.038	0
	Hepatocytes	ENSSSAG00000080029	galnt11	1.04695	0.574	0.16	0
	Hepatocytes	ENSSSAG00000071924	plcg	1.04234	0.474	0.107	0
	Hepatocytes	ENSSSAG00000077605	gfra3	1.04174	0.315	0.031	0
	Hepatocytes	ENSSSAG00000010211	brinp3a.2	1.03813	0.319	0.055	0
	Hepatocytes	ENSSSAG00000004963	scp2	1.03801	0.367	0.056	0
	Hepatocytes	ENSSSAG00000079330	ENSSSAG00000079330	1.0373	0.307	0.028	0
	Hepatocytes	ENSSSAG00000073743	slc5a6b	1.02886	0.377	0.079	0
	Hepatocytes	ENSSSAG00000063651	gk5	1.02843	0.322	0.038	0
	Hepatocytes	ENSSSAG00000049967	mia2	1.02824	0.43	0.091	0
	Hepatocytes	ENSSSAG00000074042	rbp2	1.02451	0.474	0.105	0
	Hepatocytes	ENSSSAG00000068785	dpep1	1.02317	0.321	0.057	0
	Hepatocytes	ENSSSAG00000042766	hspa5	1.01703	0.433	0.155	7.38617e-303
	Hepatocytes	ENSSSAG00000002313	stra6l	1.01633	0.488	0.114	0
	Hepatocytes	ENSSSAG00000064565	errfi1a	1.01134	0.611	0.197	0
	Hepatocytes	ENSSSAG00000008099	cbsb	1.008	0.407	0.079	0
	Hepatocytes	ENSSSAG00000055879	ENSSSAG00000055879	1.00615	0.837	0.427	0
	Hepatocytes	ENSSSAG00000051052	igf2b	1.00596	0.358	0.076	0
	Hepatocytes	ENSSSAG00000007455	ogdh	1.00528	0.324	0.044	0
	Hepatocytes	ENSSSAG00000062406	hpd	1.00443	0.516	0.153	0
	Hepatocytes	ENSSSAG00000007333	si:dkey-261l7.2	1.00201	0.509	0.157	0
	Hepatocytes	ENSSSAG00000077247	tmprss2	0.998921	0.338	0.058	0
	Hepatocytes	ENSSSAG00000045956	pah	0.990291	0.368	0.072	0
	Hepatocytes	ENSSSAG00000054597	si:dkey-239i20.2	0.990009	0.353	0.054	0
	Hepatocytes	ENSSSAG00000040279	capn2b	0.988377	0.4	0.076	0
	Hepatocytes	ENSSSAG00000077509	mlsl	0.988086	0.474	0.109	0
	Hepatocytes	ENSSSAG00000079867	msrb2	0.975111	0.343	0.055	0
	Hepatocytes	ENSSSAG00000052812	ankzf1	0.972621	0.307	0.047	0
	Hepatocytes	ENSSSAG00000008913	ptprd	0.971876	0.387	0.073	0
	Hepatocytes	ENSSSAG00000009946	furina	0.969616	0.333	0.077	1.02512e-294
	Hepatocytes	ENSSSAG00000001351	acsf2	0.967848	0.526	0.152	0
	Hepatocytes	ENSSSAG00000081350	ppckc	0.95854	0.31	0.04	0
	Hepatocytes	ENSSSAG00000063867	br44l	0.958029	0.569	0.171	0
	Hepatocytes	ENSSSAG00000076949	adarb1	0.956268	0.33	0.059	0
	Hepatocytes	ENSSSAG00000009695	thrap3	0.953313	0.444	0.101	0
	Hepatocytes	ENSSSAG00000069683	cp2m1	0.948249	0.422	0.118	0
	Hepatocytes	ENSSSAG00000061057	sema4gb	0.946904	0.351	0.065	0
	Hepatocytes	ENSSSAG00000069091	chst13	0.946682	0.316	0.046	0
	Hepatocytes	ENSSSAG00000071149	cacb2	0.942681	0.401	0.094	0
	Hepatocytes	ENSSSAG00000041947	ENSSSAG00000041947	0.941843	0.312	0.042	0
	Hepatocytes	ENSSSAG00000041814	btnl2	0.938181	0.411	0.086	0
	Hepatocytes	ENSSSAG00000070823	mat1a	0.937861	0.434	0.148	6.02511e-292
	Hepatocytes	ENSSSAG00000039030	hprt1	0.937749	0.419	0.093	0
	Hepatocytes	ENSSSAG00000040329	ENSSSAG00000040329	0.93495	0.341	0.055	0
	Hepatocytes	ENSSSAG00000007386	vegfab	0.929618	0.398	0.082	0
	Hepatocytes	ENSSSAG00000039603	furina	0.929433	0.946	0.663	0
	Hepatocytes	ENSSSAG00000073910	cpeb4	0.929369	0.463	0.124	0
	Hepatocytes	ENSSSAG00000074938	nupr1	0.926846	0.304	0.067	2.77055e-271
	Hepatocytes	ENSSSAG00000081017	abcb11b	0.925954	0.614	0.207	0
	Hepatocytes	ENSSSAG00000052856	gm7298	0.924258	0.981	0.797	0
	Hepatocytes	ENSSSAG00000007676	vdrb	0.920959	0.462	0.202	1.01277e-237
	Hepatocytes	ENSSSAG00000072971	lcat	0.914323	0.318	0.056	0
	Hepatocytes	ENSSSAG00000069743	onecut2	0.914095	0.529	0.142	0
	Hepatocytes	ENSSSAG00000004266	zmynd8	0.912301	0.432	0.104	0
	Hepatocytes	ENSSSAG00000075158	rhobtb4	0.911794	0.512	0.164	0
	Hepatocytes	ENSSSAG00000053702	myo1b	0.910695	0.491	0.143	0
	Hepatocytes	ENSSSAG00000000701	cnksr1	0.910088	0.328	0.057	0
	Hepatocytes	ENSSSAG00000077462	apc	0.909418	0.379	0.098	0
	Hepatocytes	ENSSSAG00000042459	klf12	0.904935	0.341	0.081	5.53261e-298
	Hepatocytes	ENSSSAG00000064199	slc38a3b	0.90196	0.443	0.112	0
	Hepatocytes	ENSSSAG00000079851	tns3	0.901224	0.431	0.119	0
	Hepatocytes	ENSSSAG00000064601	ENSSSAG00000064601	0.898104	0.422	0.1	0
	Hepatocytes	ENSSSAG00000049983	cdh2	0.895892	0.376	0.122	1.62472e-259
	Hepatocytes	ENSSSAG00000007939	eif4bb	0.893716	0.462	0.125	0
	Hepatocytes	ENSSSAG00000075694	sdc2	0.888029	0.679	0.269	0
	Hepatocytes	ENSSSAG00000004049	4f2	0.884467	0.503	0.155	0
	Hepatocytes	ENSSSAG00000024733	adcy6b	0.863822	0.373	0.093	0
	Hepatocytes	ENSSSAG00000002626	nupr1b	0.858607	0.45	0.152	0
	Hepatocytes	ENSSSAG00000075897	arhgap21b	0.856689	0.384	0.091	0
	Hepatocytes	ENSSSAG00000080191	ENSSSAG00000080191	0.85478	0.662	0.291	0
	Hepatocytes	ENSSSAG00000040028	sec14l2	0.852743	0.414	0.112	0
	Hepatocytes	ENSSSAG00000043103	kank1	0.847291	0.443	0.121	0
	Hepatocytes	ENSSSAG00000050124	copb1	0.844831	0.41	0.098	0
	Hepatocytes	ENSSSAG00000005549	evplb	0.844678	0.364	0.118	5.12557e-250
	Hepatocytes	ENSSSAG00000061656	tent4b	0.832042	0.362	0.078	0
	Hepatocytes	ENSSSAG00000055780	thrb	0.829035	0.414	0.113	0
	Hepatocytes	ENSSSAG00000041704	ENSSSAG00000041704	0.826064	0.763	0.395	0
	Hepatocytes	ENSSSAG00000002987	eprs1	0.825938	0.508	0.164	0
	Hepatocytes	ENSSSAG00000075853	nr3c1	0.820307	0.444	0.138	0
	Hepatocytes	ENSSSAG00000048610	amdhd1	0.818773	0.31	0.053	0
	Hepatocytes	ENSSSAG00000053636	med31	0.815101	0.348	0.088	4.57914e-285
	Hepatocytes	ENSSSAG00000054647	pgdh	0.809122	0.492	0.151	0
	Hepatocytes	ENSSSAG00000009414	rbks	0.802217	0.304	0.058	7.0712e-291
	Hepatocytes	ENSSSAG00000001353	dym	0.791886	0.317	0.07	1.58072e-280
	Hepatocytes	ENSSSAG00000071294	ccn4a	0.791305	0.919	0.587	0
	Hepatocytes	ENSSSAG00000064743	larp1	0.791028	0.785	0.405	0
	Hepatocytes	ENSSSAG00000046329	ENSSSAG00000046329	0.785911	0.984	0.798	0
	Hepatocytes	ENSSSAG00000049315	ENSSSAG00000049315	0.78275	0.309	0.062	1.4914e-287
	Hepatocytes	ENSSSAG00000077414	ext1b	0.781433	0.377	0.102	3.36712e-297
	Hepatocytes	ENSSSAG00000070496	igdcc4	0.778056	0.325	0.069	7.8529e-293
	Hepatocytes	ENSSSAG00000080954	abcc2	0.777777	0.479	0.153	0
	Hepatocytes	ENSSSAG00000045060	vtnb	0.774545	0.853	0.489	0
	Hepatocytes	ENSSSAG00000000800	ENSSSAG00000000800	0.772302	0.411	0.138	1.08676e-267
	Hepatocytes	ENSSSAG00000055569	apoh	0.763933	0.887	0.518	0
	Hepatocytes	ENSSSAG00000064538	dpyd	0.763027	0.653	0.297	0
	Hepatocytes	ENSSSAG00000071611	znrf3	0.762197	0.328	0.081	3.63647e-268
	Hepatocytes	ENSSSAG00000062549	stom	0.7595	0.396	0.109	0
	Hepatocytes	ENSSSAG00000046758	tfr1a	0.756951	0.301	0.062	5.09017e-270
	Hepatocytes	ENSSSAG00000077244	cbln3	0.752614	0.645	0.338	7.24577e-259
	Hepatocytes	ENSSSAG00000053983	epb41l5	0.751836	0.315	0.07	1.88773e-273
	Hepatocytes	ENSSSAG00000073438	vdr0	0.750514	0.339	0.087	6.21941e-268
	Hepatocytes	ENSSSAG00000006858	atxn2l	0.749541	0.545	0.201	0
	Hepatocytes	ENSSSAG00000053276	iws1	0.746386	0.334	0.079	7.28404e-280
	Hepatocytes	ENSSSAG00000056138	epb41l4a	0.743644	0.39	0.113	8.00526e-284
	Hepatocytes	ENSSSAG00000040078	glym	0.742716	0.348	0.087	1.19344e-281
	Hepatocytes	ENSSSAG00000066839	cdd	0.742246	0.317	0.096	3.48115e-214
	Hepatocytes	ENSSSAG00000044053	trappc10	0.740634	0.352	0.109	1.12109e-238
	Hepatocytes	ENSSSAG00000078255	magi1a	0.740019	0.586	0.214	0
	Hepatocytes	ENSSSAG00000023006	nos1ap	0.736314	0.56	0.207	0
	Hepatocytes	ENSSSAG00000080885	tex264a	0.726088	0.447	0.153	9.76585e-285
	Hepatocytes	ENSSSAG00000056085	acmsd	0.725247	0.484	0.157	0
	Hepatocytes	ENSSSAG00000056464	sox6	0.723421	0.479	0.165	0
	Hepatocytes	ENSSSAG00000070462	hsp90b1	0.719336	0.498	0.277	2.72974e-178
	Hepatocytes	ENSSSAG00000037447	nfic	0.718759	0.375	0.105	7.38612e-281
	Hepatocytes	ENSSSAG00000004997	sec62	0.717763	0.307	0.07	1.55915e-258
	Hepatocytes	ENSSSAG00000077910	slc25a36	0.716557	0.606	0.277	4.6101e-295
	Hepatocytes	ENSSSAG00000068922	ENSSSAG00000068922	0.715621	0.895	0.708	6.52164e-232
	Hepatocytes	ENSSSAG00000015764	dennd5b	0.714222	0.31	0.067	4.63135e-271
	Hepatocytes	ENSSSAG00000074925	tox2	0.713705	0.681	0.266	0
	Hepatocytes	ENSSSAG00000043062	pagr1	0.713319	0.394	0.121	1.49089e-272
	Hepatocytes	ENSSSAG00000051261	itih3	0.712181	0.892	0.551	0
	Hepatocytes	ENSSSAG00000005611	tisb	0.71151	0.575	0.24	0
	Hepatocytes	ENSSSAG00000067739	jak2b	0.709727	0.497	0.171	0
	Hepatocytes	ENSSSAG00000068256	dennd2d	0.70572	0.331	0.079	1.27167e-275
	Hepatocytes	ENSSSAG00000044805	al3a2	0.705431	0.316	0.074	1.22909e-262
	Hepatocytes	ENSSSAG00000008168	fndc3ba	0.703572	0.4	0.121	7.58823e-281
	Hepatocytes	ENSSSAG00000077563	ivns1abpa	0.702614	0.364	0.101	2.59356e-271
	Hepatocytes	ENSSSAG00000077607	pisd	0.70177	0.372	0.155	5.48205e-175
	Hepatocytes	ENSSSAG00000074983	ENSSSAG00000074983	0.696542	0.787	0.44	0
	Hepatocytes	ENSSSAG00000061236	ptprub	0.689604	0.348	0.122	1.27218e-204
	Hepatocytes	ENSSSAG00000053843	kmo	0.688862	0.484	0.161	0
	Hepatocytes	ENSSSAG00000076672	vmp1	0.688138	0.41	0.146	1.59668e-247
	Hepatocytes	ENSSSAG00000064486	ENSSSAG00000064486	0.684164	0.546	0.212	0
	Hepatocytes	ENSSSAG00000015720	dbn1	0.679863	0.349	0.098	3.23783e-258
	Hepatocytes	ENSSSAG00000057624	msi2a	0.676467	0.431	0.139	7.65303e-293
	Hepatocytes	ENSSSAG00000044032	cnpy1	0.67126	0.504	0.19	1.38686e-282
	Hepatocytes	ENSSSAG00000007032	ntrk1	0.670116	0.317	0.085	7.47514e-237
	Hepatocytes	ENSSSAG00000040520	raver2	0.667956	0.461	0.146	0
	Hepatocytes	ENSSSAG00000037948	znf407	0.663088	0.309	0.087	5.53801e-219
	Hepatocytes	ENSSSAG00000068808	cgl	0.649302	0.421	0.145	8.07761e-253
	Hepatocytes	ENSSSAG00000078044	pdzrn3b	0.646726	0.3	0.073	9.95891e-239
	Hepatocytes	ENSSSAG00000039229	zgc:158328	0.646424	0.397	0.119	1.69073e-279
	Hepatocytes	ENSSSAG00000039498	cyp46a1	0.644555	0.356	0.098	1.30056e-260
	Hepatocytes	ENSSSAG00000039558	ube2j1	0.643612	0.309	0.099	8.8942e-195
	Hepatocytes	ENSSSAG00000066969	nckap5	0.643368	0.369	0.115	8.72533e-245
	Hepatocytes	ENSSSAG00000001047	zhx3	0.643082	0.373	0.13	1.36339e-219
	Hepatocytes	ENSSSAG00000078500	elovl2	0.642249	0.398	0.153	2.10641e-207
	Hepatocytes	ENSSSAG00000004126	ttc31	0.642157	0.31	0.081	7.37131e-234
	Hepatocytes	ENSSSAG00000003802	aldob	0.637917	0.473	0.165	2.3114e-283
	Hepatocytes	ENSSSAG00000000766	gbf1	0.637293	0.359	0.105	1.05218e-249
	Hepatocytes	ENSSSAG00000041686	f2	0.634378	0.681	0.307	0
	Hepatocytes	ENSSSAG00000055816	atp11c	0.631052	0.519	0.205	2.49453e-276
	Hepatocytes	ENSSSAG00000009321	ENSSSAG00000009321	0.625686	0.605	0.253	4.09442e-300
	Hepatocytes	ENSSSAG00000065862	cc14a	0.625569	0.358	0.108	1.19044e-241
	Hepatocytes	ENSSSAG00000076813	ftcd	0.624593	0.345	0.118	2.89579e-201
	Hepatocytes	ENSSSAG00000066974	cpne6	0.622926	0.356	0.109	7.26396e-236
	Hepatocytes	ENSSSAG00000071758	vdra	0.622128	0.324	0.09	3.47738e-233
	Hepatocytes	ENSSSAG00000039163	ENSSSAG00000039163	0.620078	0.382	0.119	3.74325e-250
	Hepatocytes	ENSSSAG00000067160	atp2a1	0.616032	0.323	0.096	1.60759e-218
	Hepatocytes	ENSSSAG00000041916	ENSSSAG00000041916	0.614413	0.319	0.083	6.94803e-239
	Hepatocytes	ENSSSAG00000048551	slc2a4rg	0.61386	0.484	0.209	6.0061e-223
	Hepatocytes	ENSSSAG00000068177	sema6bb	0.609651	0.302	0.083	2.02268e-217
	Hepatocytes	ENSSSAG00000051799	bcas3	0.606524	0.355	0.108	5.03037e-239
	Hepatocytes	ENSSSAG00000069349	srebf2	0.605705	0.447	0.166	1.25639e-244
	Hepatocytes	ENSSSAG00000041507	xirp2a	0.603869	0.407	0.145	9.02226e-231
	Hepatocytes	ENSSSAG00000073702	c8a	0.603478	0.831	0.468	0
	Hepatocytes	ENSSSAG00000050748	ppp1r37	0.601992	0.346	0.109	1.69003e-223
	Hepatocytes	ENSSSAG00000077378	rrbp1a	0.595901	0.367	0.125	3.41226e-216
	Hepatocytes	ENSSSAG00000003657	stat3	0.593849	0.54	0.241	3.08745e-238
	Hepatocytes	ENSSSAG00000068705	mprip	0.59301	0.331	0.098	8.68112e-223
	Hepatocytes	ENSSSAG00000058470	iqgap2	0.592813	0.311	0.089	5.87638e-215
	Hepatocytes	ENSSSAG00000079484	pdia5	0.589416	0.349	0.112	1.31613e-216
	Hepatocytes	ENSSSAG00000005295	ldlra	0.583522	0.543	0.221	9.28527e-266
	Hepatocytes	ENSSSAG00000080709	fnbp1l	0.582102	0.38	0.124	2.54071e-237
	Hepatocytes	ENSSSAG00000076123	mgat4b	0.57946	0.403	0.164	3.66194e-193
	Hepatocytes	ENSSSAG00000008776	cept1b	0.574334	0.322	0.095	1.02974e-214
	Hepatocytes	ENSSSAG00000064415	gpatch8	0.572407	0.341	0.107	4.66929e-217
	Hepatocytes	ENSSSAG00000006489	abca1a	0.567577	0.634	0.318	2.65954e-230
	Hepatocytes	ENSSSAG00000044745	si:ch211-215k15.4	0.561693	0.996	0.929	0
	Hepatocytes	ENSSSAG00000043606	fga	0.560544	0.812	0.51	1.95345e-274
	Hepatocytes	ENSSSAG00000070511	zgc:174904	0.557524	0.84	0.499	3.27905e-297
	Hepatocytes	ENSSSAG00000080288	rtf2	0.555194	0.322	0.101	1.54454e-204
	Hepatocytes	ENSSSAG00000071607	xbp1	0.553816	0.516	0.227	2.0547e-218
	Hepatocytes	ENSSSAG00000039635	ncoa1	0.552746	0.362	0.129	2.62095e-198
	Hepatocytes	ENSSSAG00000068699	npc1l1	0.552661	0.353	0.117	1.85336e-208
	Hepatocytes	ENSSSAG00000070523	hyou1	0.551666	0.617	0.359	9.95028e-178
	Hepatocytes	ENSSSAG00000061198	tbc1d22a	0.550053	0.375	0.129	1.47307e-216
	Hepatocytes	ENSSSAG00000043708	hsp90b1	0.54765	0.541	0.273	6.62719e-186
	Hepatocytes	ENSSSAG00000041662	cpne8	0.543553	0.362	0.122	7.61765e-214
	Hepatocytes	ENSSSAG00000080818	man1a1	0.543248	0.619	0.275	1.09955e-288
	Hepatocytes	ENSSSAG00000004716	flt2	0.541434	0.357	0.118	8.55419e-213
	Hepatocytes	ENSSSAG00000007052	kpca	0.529278	0.359	0.118	3.48042e-216
	Hepatocytes	ENSSSAG00000072267	cxadr	0.528956	0.43	0.151	7.54629e-247
	Hepatocytes	ENSSSAG00000057059	msi2	0.528061	0.346	0.112	1.84476e-212
	Hepatocytes	ENSSSAG00000060682	ENSSSAG00000060682	0.524804	0.509	0.215	1.41705e-228
	Hepatocytes	ENSSSAG00000055846	nr1h4	0.523732	0.485	0.199	8.98527e-228
	Hepatocytes	ENSSSAG00000040471	ppdpfb	0.521178	0.667	0.385	4.80718e-196
	Hepatocytes	ENSSSAG00000061323	rsrc1	0.520793	0.457	0.181	9.33438e-227
	Hepatocytes	ENSSSAG00000000902	si:rp71-79p20.2	0.511625	0.422	0.165	2.84614e-207
	Hepatocytes	ENSSSAG00000000911	ddx5	0.510181	0.324	0.122	5.9693e-162
	Hepatocytes	ENSSSAG00000050265	crb1	0.508228	1	0.997	0
	Hepatocytes	ENSSSAG00000063047	skia	0.507805	0.343	0.119	2.20093e-193
	Hepatocytes	ENSSSAG00000047291	zfpm1	0.50617	0.348	0.118	6.03028e-201
	Hepatocytes	ENSSSAG00000078999	nr3c1	0.505188	0.642	0.32	9.92277e-234
	Immune	ENSSSAG00000066666	ptprc	3.37254	0.64	0.027	0
	Immune	ENSSSAG00000054057	rab44	3.10998	0.381	0.004	0
	Immune	ENSSSAG00000005185	dock2	2.7986	0.433	0.01	0
	Immune	ENSSSAG00000064246	runx3	2.76069	0.31	0.009	0
	Immune	ENSSSAG00000004114	nuggc	2.72884	0.397	0.009	0
	Immune	ENSSSAG00000009768	ENSSSAG00000009768	2.64296	0.427	0.063	0
	Immune	ENSSSAG00000044871	prex1	2.63759	0.373	0.013	0
	Immune	ENSSSAG00000008495	mctp1a	2.58276	0.365	0.03	0
	Immune	ENSSSAG00000077419	uba	2.56432	0.455	0.067	0
	Immune	ENSSSAG00000046996	zmp:0000001082	2.42069	0.301	0.007	0
	Immune	ENSSSAG00000067567	march8	2.36266	0.383	0.044	0
	Immune	ENSSSAG00000015253	elmo1	2.35381	0.343	0.019	0
	Immune	ENSSSAG00000067200	ccnd2a	2.2882	0.395	0.095	0
	Immune	ENSSSAG00000040294	atp2a3	2.26621	0.305	0.009	0
	Immune	ENSSSAG00000049728	dock10	2.256	0.335	0.018	0
	Immune	ENSSSAG00000005004	kcnq5b	2.22944	0.312	0.015	0
	Immune	ENSSSAG00000070608	elmo1	2.15433	0.316	0.011	0
	Immune	ENSSSAG00000067737	fam102b	2.06159	0.45	0.213	2.22739e-169
	Immune	ENSSSAG00000002740	dock2	2.05798	0.305	0.007	0
	Immune	ENSSSAG00000038528	rabgap1l	1.83284	0.378	0.158	2.55455e-179
	Immune	ENSSSAG00000076760	chsy3	1.70246	0.324	0.182	3.09007e-75
	Immune	ENSSSAG00000003957	celf2	1.62065	0.319	0.169	1.59656e-87
	Immune	ENSSSAG00000063302	rhg15	1.6104	0.331	0.121	2.17828e-176
	Immune	ENSSSAG00000015434	dgkza	1.55938	0.31	0.159	8.12991e-87
	Immune	ENSSSAG00000055546	gbp2	1.54992	0.301	0.123	9.64587e-129
	Immune	ENSSSAG00000004590	ENSSSAG00000004590	1.54352	0.566	0.388	2.01401e-89
	Immune	ENSSSAG00000080613	tox2	1.53006	0.342	0.309	1.03246e-18
	Immune	ENSSSAG00000054962	cblb	1.51751	0.312	0.18	1.21117e-69
	Immune	ENSSSAG00000077687	vav3b	1.5053	0.443	0.404	7.94367e-34
	Immune	ENSSSAG00000043967	cd63	1.39816	0.31	0.158	1.85254e-89
	Immune	ENSSSAG00000081196	gnai2	1.30449	0.5	0.383	3.34832e-83
	Immune	ENSSSAG00000078489	gnal	1.26712	0.303	0.199	1.31859e-46
	Immune	ENSSSAG00000063310	macf1	1.05781	0.35	0.297	1.70493e-22
	Immune	ENSSSAG00000065915	mbnl1	1.00872	0.322	0.247	9.14926e-30
	Immune	ENSSSAG00000081333	fbrsl1	0.968569	0.479	0.502	3.47413e-18
	Immune	ENSSSAG00000000024	cox3	0.956805	0.996	0.992	3.61214e-264
	Immune	ENSSSAG00000000011	nd2	0.94225	0.752	0.722	1.04274e-96
	Immune	ENSSSAG00000000020	cox2	0.939789	1	0.999	6.06856e-296
	Immune	ENSSSAG00000000026	nd3	0.907607	0.684	0.666	1.04891e-71
	Immune	ENSSSAG00000001782	actb	0.906853	0.41	0.349	9.53443e-34
	Immune	ENSSSAG00000001945	diaph2	0.902521	0.565	0.594	1.35863e-33
	Immune	ENSSSAG00000000036	cytb	0.902191	0.998	0.996	2.50679e-272
	Immune	ENSSSAG00000000023	atp6	0.89233	0.984	0.983	7.4037e-222
	Immune	ENSSSAG00000000017	cox1	0.884638	0.996	0.993	1.54275e-262
	Immune	ENSSSAG00000000007	nd1	0.859752	0.897	0.898	1.94911e-149
	Immune	ENSSSAG00000000029	nd4	0.859504	0.793	0.791	4.36303e-97
	Immune	ENSSSAG00000000033	nd5	0.790284	0.471	0.45	9.3641e-25
	Immune	ENSSSAG00000043163	erbin	0.695629	0.354	0.371	0.00123346
	Immune	ENSSSAG00000078396	slc6a6	0.66948	0.382	0.389	1.60265e-06
	Immune	ENSSSAG00000054091	fkbp5	0.629371	0.37	0.395	0.0233164
	Immune	ENSSSAG00000056404	itm2b	0.603487	0.338	0.342	0.000305448
	Immune	ENSSSAG00000080562	rl24	0.586647	0.356	0.361	0.000278671
	Immune	ENSSSAG00000042488	rs29	0.564376	0.489	0.52	9.00911e-10
	Immune	ENSSSAG00000073156	rps20	0.549406	0.537	0.576	8.07347e-13
	Immune	ENSSSAG00000039434	rl37a	0.546534	0.454	0.511	0.000736211
	Immune	ENSSSAG00000044191	rplp1	0.526367	0.503	0.548	1.66469e-08
	Immune	ENSSSAG00000049191	hspa8	0.525287	0.416	0.44	4.34438e-05
	Immune	ENSSSAG00000065665	rs25	0.517852	0.442	0.492	0.00206935
	Immune	ENSSSAG00000039686	ENSSSAG00000039686	0.50665	0.883	0.917	3.06521e-64
	Mesenchymal	ENSSSAG00000075542	hhip	5.4489	0.9	0.044	0
	Mesenchymal	ENSSSAG00000030734	adgra1	5.23369	0.945	0.113	0
	Mesenchymal	ENSSSAG00000065723	efna5b	5.22494	0.862	0.03	0
	Mesenchymal	ENSSSAG00000071023	asic1	4.65367	0.855	0.101	0
	Mesenchymal	ENSSSAG00000056070	fgfr2	4.57404	0.926	0.325	0
	Mesenchymal	ENSSSAG00000069947	col1a1b	4.38224	0.837	0.037	0
	Mesenchymal	ENSSSAG00000054894	fgfr2	4.31839	0.884	0.225	0
	Mesenchymal	ENSSSAG00000052401	reln	4.24499	0.73	0.031	0
	Mesenchymal	ENSSSAG00000067809	col1a2	4.17729	0.805	0.029	0
	Mesenchymal	ENSSSAG00000009266	fel	3.92047	0.529	0.053	0
	Mesenchymal	ENSSSAG00000040544	reln	3.90695	0.693	0.027	0
	Mesenchymal	ENSSSAG00000043668	nfasca	3.88991	0.69	0.008	0
	Mesenchymal	ENSSSAG00000046448	dacha	3.88228	0.685	0.013	0
	Mesenchymal	ENSSSAG00000050763	zeb2b	3.59602	0.681	0.02	0
	Mesenchymal	ENSSSAG00000052003	adamts2	3.54413	0.619	0.029	0
	Mesenchymal	ENSSSAG00000067533	dlg2	3.53786	0.696	0.029	0
	Mesenchymal	ENSSSAG00000048098	scube1	3.48891	0.688	0.04	0
	Mesenchymal	ENSSSAG00000008283	hgfb	3.43305	0.617	0.011	0
	Mesenchymal	ENSSSAG00000003244	emilin1b	3.39607	0.633	0.016	0
	Mesenchymal	ENSSSAG00000063246	adamts7	3.3667	0.602	0.009	0
	Mesenchymal	ENSSSAG00000008290	tmtc2b	3.30563	0.571	0.025	0
	Mesenchymal	ENSSSAG00000040931	dacha	3.24056	0.579	0.008	0
	Mesenchymal	ENSSSAG00000015043	zeb2b	3.20129	0.576	0.014	0
	Mesenchymal	ENSSSAG00000030439	prom1a	3.18775	0.609	0.011	0
	Mesenchymal	ENSSSAG00000070265	prkg1b	3.16326	0.557	0.018	0
	Mesenchymal	ENSSSAG00000053123	col6a3	3.09486	0.593	0.009	0
	Mesenchymal	ENSSSAG00000052884	spon1a	3.09275	0.52	0.018	0
	Mesenchymal	ENSSSAG00000041813	4930596d02rik	3.06373	0.54	0.011	0
	Mesenchymal	ENSSSAG00000009441	dachd	3.04483	0.566	0.02	0
	Mesenchymal	ENSSSAG00000066874	plekha5	3.03902	0.564	0.014	0
	Mesenchymal	ENSSSAG00000007557	fermt2	2.98862	0.637	0.065	0
	Mesenchymal	ENSSSAG00000065629	sprc	2.98384	0.557	0.014	0
	Mesenchymal	ENSSSAG00000006686	col1a1a	2.97999	0.538	0.012	0
	Mesenchymal	ENSSSAG00000079436	pde4d	2.94673	0.463	0.018	0
	Mesenchymal	ENSSSAG00000007143	pde5a	2.93791	0.455	0.007	0
	Mesenchymal	ENSSSAG00000005527	col1a1	2.92938	0.483	0.01	0
	Mesenchymal	ENSSSAG00000053759	slco2a1	2.89759	0.462	0.014	0
	Mesenchymal	ENSSSAG00000058922	mmp23b	2.86892	0.511	0.004	0
	Mesenchymal	ENSSSAG00000063107	pcolcea	2.82863	0.499	0.013	0
	Mesenchymal	ENSSSAG00000077859	rbms3	2.81378	0.732	0.189	0
	Mesenchymal	ENSSSAG00000003231	usta	2.8052	0.474	0.01	0
	Mesenchymal	ENSSSAG00000063282	zeb2a	2.79561	0.427	0.006	0
	Mesenchymal	ENSSSAG00000006181	ano1	2.78135	0.446	0.007	0
	Mesenchymal	ENSSSAG00000064358	tns2a	2.74232	0.472	0.023	0
	Mesenchymal	ENSSSAG00000048288	smoc2	2.72568	0.431	0.011	0
	Mesenchymal	ENSSSAG00000042905	epha7	2.71597	0.452	0.006	0
	Mesenchymal	ENSSSAG00000071403	rbms3	2.66646	0.492	0.025	0
	Mesenchymal	ENSSSAG00000075065	wnt9a	2.65391	0.39	0.021	0
	Mesenchymal	ENSSSAG00000070052	myo18ab	2.62538	0.468	0.027	0
	Mesenchymal	ENSSSAG00000040085	ENSSSAG00000040085	2.58908	0.426	0.092	0
	Mesenchymal	ENSSSAG00000052899	ENSSSAG00000052899	2.57153	0.376	0.005	0
	Mesenchymal	ENSSSAG00000079384	col5a1	2.54512	0.466	0.009	0
	Mesenchymal	ENSSSAG00000081408	bmp6	2.53521	0.451	0.008	0
	Mesenchymal	ENSSSAG00000066105	adcy6a	2.5227	0.47	0.029	0
	Mesenchymal	ENSSSAG00000072096	ca16b	2.51355	0.416	0.02	0
	Mesenchymal	ENSSSAG00000007494	itga1	2.4857	0.434	0.005	0
	Mesenchymal	ENSSSAG00000040941	itga9	2.44967	0.474	0.065	0
	Mesenchymal	ENSSSAG00000063621	zdhhc8	2.44498	0.383	0.006	0
	Mesenchymal	ENSSSAG00000009311	colec10	2.42763	0.422	0.008	0
	Mesenchymal	ENSSSAG00000080236	ptprz1	2.4102	0.39	0.008	0
	Mesenchymal	ENSSSAG00000042369	dlc1	2.40784	0.456	0.114	0
	Mesenchymal	ENSSSAG00000077281	adgra2	2.40698	0.417	0.005	0
	Mesenchymal	ENSSSAG00000045616	svep1	2.40006	0.382	0.011	0
	Mesenchymal	ENSSSAG00000006847	daam2	2.37432	0.452	0.051	0
	Mesenchymal	ENSSSAG00000081080	arvcfb	2.3727	0.4	0.021	0
	Mesenchymal	ENSSSAG00000004262	agtr2	2.36299	0.391	0.008	0
	Mesenchymal	ENSSSAG00000066038	sema6d	2.3427	0.36	0.006	0
	Mesenchymal	ENSSSAG00000025368	hgfa	2.3414	0.326	0.002	0
	Mesenchymal	ENSSSAG00000067782	lasp1	2.33957	0.387	0.007	0
	Mesenchymal	ENSSSAG00000037585	col5a2a	2.33772	0.385	0.005	0
	Mesenchymal	ENSSSAG00000042764	fstl1	2.32602	0.396	0.011	0
	Mesenchymal	ENSSSAG00000046988	col1a2	2.3201	0.388	0.004	0
	Mesenchymal	ENSSSAG00000066417	hmcn1	2.30537	0.36	0.007	0
	Mesenchymal	ENSSSAG00000043562	masp1	2.29143	0.794	0.415	0
	Mesenchymal	ENSSSAG00000020386	pgs2	2.28805	0.39	0.01	0
	Mesenchymal	ENSSSAG00000070407	pde1c	2.28717	0.363	0.012	0
	Mesenchymal	ENSSSAG00000074437	plekha5	2.28383	0.391	0.014	0
	Mesenchymal	ENSSSAG00000077920	pcolcea	2.24785	0.371	0.008	0
	Mesenchymal	ENSSSAG00000055312	si:ch211-194e15.5	2.2396	0.36	0.011	0
	Mesenchymal	ENSSSAG00000043567	ntn1a	2.22342	0.359	0.003	0
	Mesenchymal	ENSSSAG00000062835	robo1	2.20976	0.369	0.019	0
	Mesenchymal	ENSSSAG00000075214	tspan9a	2.20492	0.396	0.049	0
	Mesenchymal	ENSSSAG00000069910	ENSSSAG00000069910	2.18157	0.36	0.005	0
	Mesenchymal	ENSSSAG00000072685	adma	2.16121	0.341	0.01	0
	Mesenchymal	ENSSSAG00000055619	myo18ab	2.15873	0.354	0.019	0
	Mesenchymal	ENSSSAG00000074203	slc24a3	2.12174	0.381	0.045	0
	Mesenchymal	ENSSSAG00000047260	afap1l2	2.12101	0.359	0.017	0
	Mesenchymal	ENSSSAG00000056052	asap2a	2.09629	0.332	0.01	0
	Mesenchymal	ENSSSAG00000078395	mdga2a	2.08291	0.337	0.009	0
	Mesenchymal	ENSSSAG00000010024	tgfbr3	2.07505	0.397	0.033	0
	Mesenchymal	ENSSSAG00000047982	hgfb	2.06982	0.322	0.002	0
	Mesenchymal	ENSSSAG00000006176	sfrp1	2.05641	0.344	0.007	0
	Mesenchymal	ENSSSAG00000050237	ENSSSAG00000050237	2.05055	0.432	0.109	0
	Mesenchymal	ENSSSAG00000079537	reck	2.03805	0.313	0.011	0
	Mesenchymal	ENSSSAG00000070791	arvcfb	2.02469	0.391	0.046	0
	Mesenchymal	ENSSSAG00000066109	syt12	2.01397	0.529	0.166	0
	Mesenchymal	ENSSSAG00000065232	tpm1	2.01197	0.307	0.006	0
	Mesenchymal	ENSSSAG00000047787	tns1b	1.97926	0.401	0.053	0
	Mesenchymal	ENSSSAG00000002291	ENSSSAG00000002291	1.97895	0.35	0.03	0
	Mesenchymal	ENSSSAG00000056353	sparc	1.96809	0.553	0.19	0
	Mesenchymal	ENSSSAG00000051752	ptprsa	1.95303	0.344	0.045	0
	Mesenchymal	ENSSSAG00000055737	prkcaa	1.95285	0.548	0.252	5.60915e-207
	Mesenchymal	ENSSSAG00000053896	ets1	1.94879	0.317	0.007	0
	Mesenchymal	ENSSSAG00000063602	ncapg2	1.94836	0.306	0.009	0
	Mesenchymal	ENSSSAG00000071080	ntrk3a	1.88885	0.329	0.056	0
	Mesenchymal	ENSSSAG00000071952	b4galt1l	1.84879	0.33	0.051	0
	Mesenchymal	ENSSSAG00000054353	bmpr1bb	1.8486	0.304	0.019	0
	Mesenchymal	ENSSSAG00000048597	rxra	1.84289	0.404	0.132	2.54163e-212
	Mesenchymal	ENSSSAG00000056445	st5	1.7537	0.364	0.038	0
	Mesenchymal	ENSSSAG00000039398	ca078	1.72837	0.333	0.068	3.78859e-292
	Mesenchymal	ENSSSAG00000081215	fam83h	1.71121	0.3	0.052	0
	Mesenchymal	ENSSSAG00000067352	rxraa	1.65945	0.751	0.556	1.20108e-204
	Mesenchymal	ENSSSAG00000066529	mtss1lb	1.6413	0.3	0.067	1.18478e-236
	Mesenchymal	ENSSSAG00000079191	cobll1	1.63748	0.307	0.069	2.07784e-237
	Mesenchymal	ENSSSAG00000053747	tpst1	1.61681	0.32	0.076	2.7446e-232
	Mesenchymal	ENSSSAG00000005238	pkp3	1.58132	0.33	0.094	1.72777e-192
	Mesenchymal	ENSSSAG00000067737	fam102b	1.48454	0.402	0.216	2.92984e-75
	Mesenchymal	ENSSSAG00000053799	rab6b	1.43508	0.359	0.193	2.61853e-73
	Mesenchymal	ENSSSAG00000010230	robo1	1.39732	0.354	0.156	3.42789e-103
	Mesenchymal	ENSSSAG00000079148	grb14	1.38187	0.511	0.305	4.72815e-111
	Mesenchymal	ENSSSAG00000003747	inpp4b	1.37948	0.327	0.158	6.11889e-79
	Mesenchymal	ENSSSAG00000052987	nek7	1.37802	0.337	0.15	2.32122e-96
	Mesenchymal	ENSSSAG00000073359	sik1	1.30182	0.392	0.214	1.07912e-82
	Mesenchymal	ENSSSAG00000061293	kiaa1217	1.2956	0.533	0.336	2.36746e-103
	Mesenchymal	ENSSSAG00000073457	msi2h	1.22845	0.342	0.219	4.64253e-44
	Mesenchymal	ENSSSAG00000065803	inpp5a	1.21936	0.3	0.134	5.59281e-78
	Mesenchymal	ENSSSAG00000053717	man1a2	1.21404	0.317	0.166	1.50441e-61
	Mesenchymal	ENSSSAG00000073075	med13a	1.15263	0.353	0.202	3.22792e-59
	Mesenchymal	ENSSSAG00000076648	adgrl3	1.14866	0.344	0.166	7.891e-74
	Mesenchymal	ENSSSAG00000002676	rbpms	1.10609	0.322	0.073	1.44458e-223
	Mesenchymal	ENSSSAG00000045517	ahr2g	1.08818	0.357	0.234	9.01425e-43
	Mesenchymal	ENSSSAG00000071299	cacna2d2a	1.06901	0.382	0.09	2.4739e-252
	Mesenchymal	ENSSSAG00000041199	myo10	0.996122	0.371	0.281	4.72941e-28
	Mesenchymal	ENSSSAG00000075701	nfia	0.986465	0.363	0.281	3.34656e-23
	Mesenchymal	ENSSSAG00000001770	epas1b	0.97942	0.43	0.37	7.61391e-25
	Mesenchymal	ENSSSAG00000046197	nr1h5	0.954148	0.335	0.254	1.14617e-23
	Mesenchymal	ENSSSAG00000068456	pde3b	0.877348	0.334	0.241	1.55784e-25
	Mesenchymal	ENSSSAG00000003833	stea4	0.798577	0.751	0.54	1.77731e-85
	Mesenchymal	ENSSSAG00000033695	commd6	0.750425	0.394	0.363	8.81409e-12
	Mesenchymal	ENSSSAG00000039229	zgc:158328	0.739841	0.403	0.363	5.83533e-13
	Mesenchymal	ENSSSAG00000080462	grb14	0.73117	0.341	0.3	1.69618e-09
	Mesenchymal	ENSSSAG00000000020	cox2	0.704553	1	0.999	1.23689e-167
	Mesenchymal	ENSSSAG00000054014	pcsk5b	0.700326	0.319	0.283	4.37118e-08
	Mesenchymal	ENSSSAG00000000036	cytb	0.686209	0.999	0.996	7.41704e-144
	Mesenchymal	ENSSSAG00000000024	cox3	0.678168	0.993	0.992	1.73755e-129
	Mesenchymal	ENSSSAG00000000017	cox1	0.676113	0.998	0.993	1.00071e-134
	Mesenchymal	ENSSSAG00000030127	epas1	0.673888	0.344	0.3	1.90315e-09
	Mesenchymal	ENSSSAG00000000023	atp6	0.638487	0.985	0.983	1.27668e-104
	Mesenchymal	ENSSSAG00000000007	nd1	0.630781	0.914	0.897	7.07175e-72
	Mesenchymal	ENSSSAG00000000011	nd2	0.630111	0.763	0.722	4.68202e-46
	Mesenchymal	ENSSSAG00000077057	nek7	0.613547	0.302	0.282	0.0021536
	Mesenchymal	ENSSSAG00000010392	rs19	0.611682	0.37	0.352	2.90352e-06
	Mesenchymal	ENSSSAG00000073156	rps20	0.609089	0.588	0.574	8.84001e-21
	Mesenchymal	ENSSSAG00000000026	nd3	0.585654	0.689	0.666	3.55921e-30
	Mesenchymal	ENSSSAG00000000029	nd4	0.553289	0.803	0.791	6.62828e-40
	Mesenchymal	ENSSSAG00000049829	rl23	0.551684	0.355	0.336	0.000234729
	Mesenchymal	ENSSSAG00000039667	ENSSSAG00000039667	0.548809	0.422	0.438	0.000515318
	Mesenchymal	ENSSSAG00000069360	rs26	0.545183	0.403	0.4	0.000163817
	Mesenchymal	ENSSSAG00000042488	rs29	0.544321	0.513	0.519	1.19119e-08
	Mesenchymal	ENSSSAG00000002140	rl18	0.544119	0.33	0.317	0.00322811
	Mesenchymal	ENSSSAG00000080562	rl24	0.537172	0.372	0.36	0.000431466
	Mesenchymal	ENSSSAG00000062948	ENSSSAG00000062948	0.529727	0.526	0.515	4.96429e-13
	Mesenchymal	ENSSSAG00000001782	actb	0.527756	0.368	0.351	2.88675e-05
	Mesenchymal	ENSSSAG00000006614	rs8	0.524606	0.39	0.373	1.12949e-05
	Mesenchymal	ENSSSAG00000000033	nd5	0.521714	0.456	0.45	9.99642e-08
	Mesenchymal	ENSSSAG00000063310	macf1	0.521454	0.318	0.298	0.00787832
	Mesenchymal	ENSSSAG00000053970	rs24	0.521318	0.343	0.332	0.00654999
	Mesenchymal	ENSSSAG00000039434	rl37a	0.517275	0.518	0.509	5.04578e-12
	Mesenchymal	ENSSSAG00000066053	rpl30	0.511808	0.417	0.416	2.85074e-05

## Sheet: Suppl. Table 4
	Cluster	Ensembl gene ID	Ensembl gene annotation	avg_log2FC	pct.1	pct.2	p_val_adj
	Arterial Endothelial	ENSSSAG00000001017	cfd	5.38042	0.935	0.053	3.22551e-276
	Arterial Endothelial	ENSSSAG00000045628	spns2	4.90495	0.974	0.041	0
	Arterial Endothelial	ENSSSAG00000079437	egfl7	4.17259	0.883	0.019	0
	Arterial Endothelial	ENSSSAG00000005741	fa55c	3.91702	0.792	0.015	0
	Arterial Endothelial	ENSSSAG00000069769	egfl7	3.90214	0.844	0.019	0
	Arterial Endothelial	ENSSSAG00000005101	slc6a4a	3.89191	0.818	0.159	1.01377e-71
	Arterial Endothelial	ENSSSAG00000015658	ldb2a	3.84967	0.74	0.015	0
	Arterial Endothelial	ENSSSAG00000041461	mecom	3.81022	0.688	0.025	3.38774e-302
	Arterial Endothelial	ENSSSAG00000012320	exoc3l2a	3.55998	0.584	0.004	0
	Arterial Endothelial	ENSSSAG00000046825	kdrl	3.55972	0.818	0.023	0
	Arterial Endothelial	ENSSSAG00000073565	mrc1	3.5366	0.61	0.007	0
	Arterial Endothelial	ENSSSAG00000047787	tns1b	3.43454	0.831	0.061	7.57086e-184
	Arterial Endothelial	ENSSSAG00000041692	rgs3b	3.43358	0.688	0.01	0
	Arterial Endothelial	ENSSSAG00000074170	coda1	3.40412	0.571	0.03	6.59736e-166
	Arterial Endothelial	ENSSSAG00000065309	ptprb	3.36395	0.779	0.021	0
	Arterial Endothelial	ENSSSAG00000068338	kazna	3.34729	0.792	0.146	8.9695e-71
	Arterial Endothelial	ENSSSAG00000009203	calcrla	3.30801	0.662	0.012	0
	Arterial Endothelial	ENSSSAG00000052452	esama	3.26254	0.701	0.018	0
	Arterial Endothelial	ENSSSAG00000001608	meis2	3.17442	0.623	0.027	1.11594e-219
	Arterial Endothelial	ENSSSAG00000046125	ldb2a	3.16084	0.545	0.009	0
	Arterial Endothelial	ENSSSAG00000042591	rgs3	3.0543	0.714	0.04	6.33101e-198
	Arterial Endothelial	ENSSSAG00000048049	mecom	3.0435	0.597	0.008	0
	Arterial Endothelial	ENSSSAG00000069116	ptprm	3.04012	0.831	0.175	7.43886e-63
	Arterial Endothelial	ENSSSAG00000078121	grb10a	3.02609	0.701	0.097	1.72644e-79
	Arterial Endothelial	ENSSSAG00000078178	piezo2a.2	2.88517	0.403	0.012	1.09065e-207
	Arterial Endothelial	ENSSSAG00000066682	pip5k1bb	2.87954	0.506	0.02	2.00016e-193
	Arterial Endothelial	ENSSSAG00000005934	plxnd1	2.8616	0.701	0.12	2.69866e-63
	Arterial Endothelial	ENSSSAG00000075068	prex2	2.8499	0.636	0.029	2.35624e-216
	Arterial Endothelial	ENSSSAG00000047059	oaz2	2.84652	0.675	0.15	5.53611e-45
	Arterial Endothelial	ENSSSAG00000078690	tmf1	2.79084	0.545	0.047	1.38075e-95
	Arterial Endothelial	ENSSSAG00000064017	itga5	2.7895	0.442	0.006	0
	Arterial Endothelial	ENSSSAG00000078078	tgfbr2a	2.78201	0.481	0.008	0
	Arterial Endothelial	ENSSSAG00000041437	tns1	2.7266	0.519	0.023	1.16e-183
	Arterial Endothelial	ENSSSAG00000043762	sema3fb	2.71245	0.494	0.011	0
	Arterial Endothelial	ENSSSAG00000074733	adcy2b	2.7004	0.377	0.093	5.93405e-16
	Arterial Endothelial	ENSSSAG00000008829	dchs1b	2.69335	0.597	0.028	7.59455e-195
	Arterial Endothelial	ENSSSAG00000069379	vmp1	2.68239	0.519	0.031	7.58031e-130
	Arterial Endothelial	ENSSSAG00000066109	syt12	2.65147	0.74	0.174	4.88739e-47
	Arterial Endothelial	ENSSSAG00000078215	sema6a	2.64599	0.61	0.078	1.92657e-70
	Arterial Endothelial	ENSSSAG00000042181	prmt7	2.62237	0.519	0.042	8.67441e-96
	Arterial Endothelial	ENSSSAG00000002967	tgfbr2b	2.48076	0.506	0.013	5.53159e-300
	Arterial Endothelial	ENSSSAG00000072417	galnt14	2.4768	0.766	0.296	8.40586e-30
	Arterial Endothelial	ENSSSAG00000007361	fbln2	2.45954	0.455	0.012	4.73096e-264
	Arterial Endothelial	ENSSSAG00000060765	cadps2	2.45778	0.468	0.028	4.05594e-119
	Arterial Endothelial	ENSSSAG00000003305	sash1	2.45409	0.571	0.013	0
	Arterial Endothelial	ENSSSAG00000053759	slco2a1	2.45393	0.442	0.025	9.61624e-115
	Arterial Endothelial	ENSSSAG00000048774	heg1	2.43265	0.481	0.009	0
	Arterial Endothelial	ENSSSAG00000076222	baz2b	2.42208	0.416	0.008	0
	Arterial Endothelial	ENSSSAG00000075371	adgrl4	2.41192	0.377	0.009	2.40566e-226
	Arterial Endothelial	ENSSSAG00000054371	kdrl	2.40928	0.455	0.01	0
	Arterial Endothelial	ENSSSAG00000007719	meis2a	2.39883	0.416	0.032	6.74812e-80
	Arterial Endothelial	ENSSSAG00000068646	zdhhc8b	2.38404	0.429	0.02	4.03441e-138
	Arterial Endothelial	ENSSSAG00000072388	ccn1l2	2.3492	0.325	0.002	0
	Arterial Endothelial	ENSSSAG00000072053	atp8b5a	2.33161	0.442	0.006	0
	Arterial Endothelial	ENSSSAG00000079214	tie1	2.31118	0.416	0.007	0
	Arterial Endothelial	ENSSSAG00000068734	stox1	2.30466	0.377	0.008	8.15805e-275
	Arterial Endothelial	ENSSSAG00000052924	ptprb	2.29272	0.416	0.012	6.28159e-216
	Arterial Endothelial	ENSSSAG00000001347	dll4	2.27929	0.429	0.004	0
	Arterial Endothelial	ENSSSAG00000042097	f8	2.27342	0.468	0.033	3.10553e-98
	Arterial Endothelial	ENSSSAG00000074074	igsf21a	2.26786	0.403	0.026	4.89672e-91
	Arterial Endothelial	ENSSSAG00000008885	fbln2	2.24615	0.325	0.007	2.93861e-218
	Arterial Endothelial	ENSSSAG00000067800	ets1	2.24587	0.416	0.01	4.4253e-256
	Arterial Endothelial	ENSSSAG00000007822	notch1b	2.23903	0.429	0.012	1.94672e-237
	Arterial Endothelial	ENSSSAG00000074953	adam23	2.2371	0.468	0.027	5.13064e-123
	Arterial Endothelial	ENSSSAG00000071336	sptbn1	2.2182	0.481	0.043	2.57795e-77
	Arterial Endothelial	ENSSSAG00000009875	ramp2	2.21442	0.416	0.008	0
	Arterial Endothelial	ENSSSAG00000074162	amd1	2.2079	0.545	0.18	2.33058e-19
	Arterial Endothelial	ENSSSAG00000043356	dll4	2.18333	0.39	0.002	0
	Arterial Endothelial	ENSSSAG00000000242	znf521	2.17904	0.532	0.084	3.42004e-46
	Arterial Endothelial	ENSSSAG00000080707	mpp7a	2.16172	0.416	0.059	1.5117e-39
	Arterial Endothelial	ENSSSAG00000008571	ENSSSAG00000008571	2.1464	0.545	0.127	3.04515e-30
	Arterial Endothelial	ENSSSAG00000073613	ephb4a	2.14391	0.442	0.053	1.18908e-50
	Arterial Endothelial	ENSSSAG00000065441	plxna2	2.14148	0.39	0.044	3.0762e-48
	Arterial Endothelial	ENSSSAG00000072071	tek	2.13277	0.325	0.007	1.27099e-236
	Arterial Endothelial	ENSSSAG00000006882	atp8a1	2.11866	0.351	0.012	1.40914e-153
	Arterial Endothelial	ENSSSAG00000072459	si:ch211-218g4.2	2.10468	0.39	0.029	1.78654e-76
	Arterial Endothelial	ENSSSAG00000071299	cacna2d2a	2.091	0.442	0.097	7.06589e-21
	Arterial Endothelial	ENSSSAG00000072786	klf2	2.05879	0.325	0.009	6.84778e-178
	Arterial Endothelial	ENSSSAG00000039620	slc6a6b	1.98804	0.571	0.255	9.30365e-13
	Arterial Endothelial	ENSSSAG00000071968	hdac7a	1.98277	0.377	0.019	1.40099e-112
	Arterial Endothelial	ENSSSAG00000064864	cntnap5a	1.97193	0.364	0.03	3.01981e-62
	Arterial Endothelial	ENSSSAG00000041338	atp13a3	1.95776	0.312	0.062	3.0002e-17
	Arterial Endothelial	ENSSSAG00000001367	trpm4a	1.95408	0.364	0.023	1.45685e-82
	Arterial Endothelial	ENSSSAG00000075214	tspan9a	1.9406	0.494	0.058	4.46883e-59
	Arterial Endothelial	ENSSSAG00000060548	raph1b	1.93896	0.39	0.08	3.76054e-22
	Arterial Endothelial	ENSSSAG00000072633	ENSSSAG00000072633	1.92795	0.429	0.054	9.11833e-47
	Arterial Endothelial	ENSSSAG00000077859	rbms3	1.9177	0.61	0.202	1.88774e-20
	Arterial Endothelial	ENSSSAG00000067902	stab1	1.91385	0.351	0.016	1.66038e-116
	Arterial Endothelial	ENSSSAG00000048663	fabp11a	1.90705	0.338	0.004	0
	Arterial Endothelial	ENSSSAG00000002560	prkd2	1.90512	0.403	0.029	1.35772e-78
	Arterial Endothelial	ENSSSAG00000071430	plk2b	1.88255	0.312	0.006	9.46357e-225
	Arterial Endothelial	ENSSSAG00000002749	ENSSSAG00000002749	1.87482	0.312	0.008	6.27534e-173
	Arterial Endothelial	ENSSSAG00000077601	frmd4ba	1.86952	0.338	0.036	2.69101e-42
	Arterial Endothelial	ENSSSAG00000063499	sh3bp4	1.86818	0.351	0.014	1.1553e-134
	Arterial Endothelial	ENSSSAG00000081000	sema4c	1.84862	0.312	0.015	1.67537e-95
	Arterial Endothelial	ENSSSAG00000043135	cd81b	1.84481	0.39	0.006	0
	Arterial Endothelial	ENSSSAG00000070029	eng	1.83665	0.325	0.011	7.51714e-142
	Arterial Endothelial	ENSSSAG00000041358	cdh5	1.83427	0.338	0.004	0
	Arterial Endothelial	ENSSSAG00000053799	rab6b	1.82294	0.481	0.196	9.57667e-10
	Arterial Endothelial	ENSSSAG00000081064	srgap2	1.80089	0.416	0.092	1.16299e-21
	Arterial Endothelial	ENSSSAG00000006311	ptprsa	1.79839	0.312	0.022	1.38016e-63
	Arterial Endothelial	ENSSSAG00000009441	dachd	1.79786	0.351	0.034	4.44494e-49
	Arterial Endothelial	ENSSSAG00000075199	rtkn	1.79561	0.351	0.024	2.99973e-74
	Arterial Endothelial	ENSSSAG00000062927	cdh5	1.79468	0.312	0.007	3.00347e-220
	Arterial Endothelial	ENSSSAG00000077023	cttnbp2nl	1.79421	0.377	0.028	1.05963e-70
	Arterial Endothelial	ENSSSAG00000059339	arap3	1.79151	0.403	0.012	2.93154e-198
	Arterial Endothelial	ENSSSAG00000050856	mpp7a	1.78917	0.338	0.028	2.43504e-57
	Arterial Endothelial	ENSSSAG00000053521	jag2	1.78555	0.325	0.007	1.87602e-223
	Arterial Endothelial	ENSSSAG00000065910	ENSSSAG00000065910	1.77082	0.494	0.203	3.19994e-10
	Arterial Endothelial	ENSSSAG00000066821	ptprg	1.76589	0.325	0.053	1.25983e-23
	Arterial Endothelial	ENSSSAG00000078130	sh2b3	1.75471	0.403	0.095	2.66331e-18
	Arterial Endothelial	ENSSSAG00000008455	ggt5	1.74134	0.312	0.008	1.03209e-179
	Arterial Endothelial	ENSSSAG00000078744	pleca	1.72732	0.364	0.042	1.72356e-41
	Arterial Endothelial	ENSSSAG00000040615	ak5	1.70602	0.338	0.01	1.96957e-162
	Arterial Endothelial	ENSSSAG00000073499	ltc4s	1.70475	0.351	0.012	8.00689e-158
	Arterial Endothelial	ENSSSAG00000053681	mef2aa	1.69903	0.338	0.034	1.01336e-45
	Arterial Endothelial	ENSSSAG00000065358	arhgef28	1.68786	0.338	0.026	1.17413e-62
	Arterial Endothelial	ENSSSAG00000054412	she	1.68196	0.325	0.003	0
	Arterial Endothelial	ENSSSAG00000053730	frya	1.68028	0.351	0.04	1.13026e-40
	Arterial Endothelial	ENSSSAG00000070791	arvcfb	1.67234	0.338	0.054	3.48021e-24
	Arterial Endothelial	ENSSSAG00000067801	arhgap23b	1.66116	0.351	0.03	8.71039e-57
	Arterial Endothelial	ENSSSAG00000080097	lrch1	1.65249	0.338	0.043	4.47777e-34
	Arterial Endothelial	ENSSSAG00000003562	peca1	1.64039	0.325	0.003	0
	Arterial Endothelial	ENSSSAG00000074701	dip2ba	1.61459	0.325	0.044	3.83292e-30
	Arterial Endothelial	ENSSSAG00000026781	ankrd10b	1.59905	0.312	0.02	1.1154e-70
	Arterial Endothelial	ENSSSAG00000072972	fmnl3	1.58804	0.312	0.058	6.71026e-19
	Arterial Endothelial	ENSSSAG00000070692	mcf2l2	1.58402	0.377	0.072	2.49866e-23
	Arterial Endothelial	ENSSSAG00000065921	plpp3	1.5729	0.416	0.144	1.39015e-09
	Arterial Endothelial	ENSSSAG00000040888	pde4d	1.57155	0.325	0.056	1.26659e-21
	Arterial Endothelial	ENSSSAG00000079413	macf1	1.56243	0.688	0.385	2.89114e-12
	Arterial Endothelial	ENSSSAG00000076997	si:dkey-91m11.5	1.55254	0.338	0.026	2.75488e-61
	Arterial Endothelial	ENSSSAG00000044359	flna	1.55187	0.338	0.029	3.93319e-54
	Arterial Endothelial	ENSSSAG00000055457	pde4ba	1.54462	0.312	0.022	9.34146e-61
	Arterial Endothelial	ENSSSAG00000078751	reck	1.53948	0.312	0.03	1.20421e-44
	Arterial Endothelial	ENSSSAG00000064879	mamld1	1.51536	0.338	0.059	5.61498e-22
	Arterial Endothelial	ENSSSAG00000039464	rcan2	1.49398	0.351	0.107	7.30477e-10
	Arterial Endothelial	ENSSSAG00000001782	actb	1.46748	0.597	0.351	1.21983e-06
	Arterial Endothelial	ENSSSAG00000054690	rgs3	1.46664	0.494	0.226	5.15868e-07
	Arterial Endothelial	ENSSSAG00000063310	macf1	1.4338	0.623	0.298	3.78514e-11
	Arterial Endothelial	ENSSSAG00000078739	ENSSSAG00000078739	1.42697	0.338	0.086	3.3857e-12
	Arterial Endothelial	ENSSSAG00000043780	afdna	1.42381	0.506	0.198	5.5162e-11
	Arterial Endothelial	ENSSSAG00000073341	hdac7a	1.39737	0.325	0.02	5.74494e-73
	Arterial Endothelial	ENSSSAG00000022058	cdc42bpb	1.39734	0.416	0.191	3.49106e-05
	Arterial Endothelial	ENSSSAG00000001357	caskin2	1.39198	0.39	0.124	1.33176e-10
	Arterial Endothelial	ENSSSAG00000079146	lama3	1.38832	0.519	0.27	5.31933e-06
	Arterial Endothelial	ENSSSAG00000066193	nr1i3	1.38153	0.312	0.076	5.20635e-12
	Arterial Endothelial	ENSSSAG00000049737	ENSSSAG00000049737	1.37737	0.325	0.106	3.01222e-07
	Arterial Endothelial	ENSSSAG00000076977	ptprga	1.37089	0.325	0.065	1.51737e-17
	Arterial Endothelial	ENSSSAG00000078651	cd302	1.33383	0.364	0.166	0.00104247
	Arterial Endothelial	ENSSSAG00000067811	ripor1	1.32366	0.325	0.063	2.45685e-17
	Arterial Endothelial	ENSSSAG00000051519	rapgef2	1.32214	0.377	0.119	1.14745e-09
	Arterial Endothelial	ENSSSAG00000044281	ptk2aa	1.30895	0.364	0.149	3.43217e-05
	Arterial Endothelial	ENSSSAG00000009831	klf12b	1.27126	0.338	0.067	9.22134e-18
	Arterial Endothelial	ENSSSAG00000007956	cdc14a	1.27025	0.325	0.112	2.68254e-06
	Arterial Endothelial	ENSSSAG00000077419	uba	1.25729	0.338	0.08	1.10387e-12
	Arterial Endothelial	ENSSSAG00000079874	itm2b	1.25355	0.325	0.078	1.17209e-12
	Arterial Endothelial	ENSSSAG00000012590	plecb	1.2162	0.494	0.249	1.53187e-05
	Arterial Endothelial	ENSSSAG00000073075	med13a	1.17812	0.455	0.206	6.33226e-06
	Arterial Endothelial	ENSSSAG00000006726	arhgef1a	1.12583	0.325	0.148	0.0156365
	Arterial Endothelial	ENSSSAG00000010193	ptbp1b	1.11268	0.325	0.117	1.60784e-05
	Arterial Endothelial	ENSSSAG00000065803	inpp5a	1.09692	0.338	0.138	0.000297173
	Arterial Endothelial	ENSSSAG00000004647	vav2	1.04215	0.325	0.101	1.57757e-07
	Arterial Endothelial	ENSSSAG00000055546	gbp2	1.02036	0.325	0.129	0.00110581
	Arterial Endothelial	ENSSSAG00000040144	rapgef2	0.986525	0.442	0.261	0.0402242
	Arterial Endothelial	ENSSSAG00000045758	fgd5	0.950328	0.779	0.643	0.000286291
	Arterial Endothelial	ENSSSAG00000030734	adgra1	0.901055	0.416	0.134	3.00957e-10
	Arterial Endothelial	ENSSSAG00000000020	cox2	0.776073	1	0.999	5.98587e-09
	Arterial Endothelial	ENSSSAG00000000036	cytb	0.676372	1	0.996	1.13096e-05
	Arterial Endothelial	ENSSSAG00000000024	cox3	0.595015	1	0.992	0.0207847
	Arterial Endothelial	ENSSSAG00000000017	cox1	0.591741	1	0.993	6.137e-05
	B cells	ENSSSAG00000004118	ighm	4.18989	0.667	0.003	0
	B cells	ENSSSAG00000067294	ENSSSAG00000067294	3.97856	0.782	0.049	0
	B cells	ENSSSAG00000004970	tig3	3.78902	0.732	0.007	0
	B cells	ENSSSAG00000009589	vav2	3.68104	0.655	0.016	0
	B cells	ENSSSAG00000081049	atp2b4	3.49931	0.651	0.023	0
	B cells	ENSSSAG00000065541	cd37	3.42909	0.644	0.004	0
	B cells	ENSSSAG00000032249	mef2cb	3.4149	0.632	0.012	0
	B cells	ENSSSAG00000040294	atp2a3	3.29622	0.625	0.016	0
	B cells	ENSSSAG00000048681	pag1	3.21579	0.582	0.021	0
	B cells	ENSSSAG00000039991	mast4	3.20572	0.556	0.028	0
	B cells	ENSSSAG00000049747	sftpba	3.177	0.513	0.004	0
	B cells	ENSSSAG00000070298	ebf1	3.1691	0.559	0.011	0
	B cells	ENSSSAG00000003957	celf2	3.06703	0.693	0.171	2.59727e-152
	B cells	ENSSSAG00000066666	ptprc	3.05448	0.686	0.045	0
	B cells	ENSSSAG00000055036	fa49a	3.05299	0.567	0.012	0
	B cells	ENSSSAG00000079780	ebf1	2.92783	0.502	0.013	0
	B cells	ENSSSAG00000044697	arhgap24	2.88075	0.46	0.011	0
	B cells	ENSSSAG00000048537	lime1	2.85305	0.467	0.016	0
	B cells	ENSSSAG00000004114	nuggc	2.84387	0.51	0.02	0
	B cells	ENSSSAG00000058652	ENSSSAG00000058652	2.79703	0.433	0.007	0
	B cells	ENSSSAG00000008495	mctp1a	2.76895	0.513	0.039	0
	B cells	ENSSSAG00000048638	rgs2	2.76001	0.421	0.006	0
	B cells	ENSSSAG00000000777	fcamr	2.74244	0.318	0.007	0
	B cells	ENSSSAG00000077419	uba	2.67356	0.567	0.078	1.01197e-200
	B cells	ENSSSAG00000066626	mef2cb	2.6734	0.456	0.011	0
	B cells	ENSSSAG00000048830	ighm	2.65169	0.441	0.015	0
	B cells	ENSSSAG00000041236	strbp	2.63626	0.433	0.013	0
	B cells	ENSSSAG00000000431	add3a	2.59727	0.398	0.033	3.74173e-237
	B cells	ENSSSAG00000066753	tcf7l2	2.5388	0.644	0.248	1.02964e-81
	B cells	ENSSSAG00000022772	itgb2	2.53529	0.429	0.003	0
	B cells	ENSSSAG00000002740	dock2	2.51758	0.437	0.016	0
	B cells	ENSSSAG00000067567	march8	2.51498	0.483	0.053	3.36821e-212
	B cells	ENSSSAG00000081530	nbea	2.50917	0.364	0.012	0
	B cells	ENSSSAG00000053065	hck	2.46026	0.406	0.009	0
	B cells	ENSSSAG00000054962	cblb	2.44136	0.598	0.183	4.56875e-92
	B cells	ENSSSAG00000066542	mcam	2.40089	0.36	0.027	1.305e-232
	B cells	ENSSSAG00000052730	fam65b	2.37307	0.368	0.017	0
	B cells	ENSSSAG00000076630	ern2	2.36336	0.418	0.013	0
	B cells	ENSSSAG00000080597	rnf220a	2.34688	0.303	0.045	3.58891e-91
	B cells	ENSSSAG00000042273	i12r2	2.33355	0.341	0.003	0
	B cells	ENSSSAG00000069681	swap70	2.30413	0.349	0.003	0
	B cells	ENSSSAG00000067200	ccnd2a	2.30342	0.487	0.104	1.21945e-102
	B cells	ENSSSAG00000070608	elmo1	2.27069	0.406	0.019	0
	B cells	ENSSSAG00000081610	rhg15	2.26642	0.356	0.012	0
	B cells	ENSSSAG00000075019	sptbn1	2.24721	0.483	0.146	1.38741e-67
	B cells	ENSSSAG00000044871	prex1	2.24224	0.352	0.024	1.43859e-245
	B cells	ENSSSAG00000072786	klf2	2.23418	0.322	0.008	0
	B cells	ENSSSAG00000042285	ENSSSAG00000042285	2.23086	0.341	0.005	0
	B cells	ENSSSAG00000071428	cd53	2.21098	0.318	0.006	0
	B cells	ENSSSAG00000045184	zeb1b	2.2068	0.337	0.016	0
	B cells	ENSSSAG00000078489	gnal	2.19686	0.586	0.2	1.23197e-77
	B cells	ENSSSAG00000073079	galnt18b	2.1419	0.31	0.006	0
	B cells	ENSSSAG00000042190	ENSSSAG00000042190	2.12584	0.322	0.006	0
	B cells	ENSSSAG00000009944	card11	2.09502	0.303	0.004	0
	B cells	ENSSSAG00000002560	prkd2	2.09156	0.36	0.028	4.39348e-218
	B cells	ENSSSAG00000068121	fcho2	2.08714	0.605	0.291	1.01316e-53
	B cells	ENSSSAG00000071787	dnmt3bb.1	2.08058	0.303	0.012	0
	B cells	ENSSSAG00000015253	elmo1	2.07943	0.372	0.028	1.29937e-232
	B cells	ENSSSAG00000059521	cd99	2.07827	0.31	0.007	0
	B cells	ENSSSAG00000063302	rhg15	2.06892	0.479	0.127	2.3491e-76
	B cells	ENSSSAG00000004561	trpv1	2.04956	0.372	0.054	3.97587e-118
	B cells	ENSSSAG00000070758	ksr1	2.03859	0.31	0.016	2.64403e-279
	B cells	ENSSSAG00000071976	swap70	2.03386	0.307	0.003	0
	B cells	ENSSSAG00000066193	nr1i3	2.02072	0.364	0.075	3.53625e-75
	B cells	ENSSSAG00000045584	ENSSSAG00000045584	1.98319	0.322	0.01	0
	B cells	ENSSSAG00000004422	cd44	1.95804	0.303	0.009	0
	B cells	ENSSSAG00000004635	hg2a	1.93058	0.333	0.027	5.9342e-190
	B cells	ENSSSAG00000076619	syk	1.89617	0.318	0.012	0
	B cells	ENSSSAG00000063310	macf1	1.83858	0.59	0.297	8.5011e-44
	B cells	ENSSSAG00000005185	dock2	1.82709	0.303	0.023	1.26596e-180
	B cells	ENSSSAG00000009768	ENSSSAG00000009768	1.82619	0.356	0.074	2.26935e-68
	B cells	ENSSSAG00000068245	ulbp1	1.82355	0.402	0.123	2.834e-49
	B cells	ENSSSAG00000055414	prex1	1.80657	0.318	0.039	4.52664e-118
	B cells	ENSSSAG00000053042	si:zfos-2326c3.2	1.80406	0.345	0.085	5.83295e-54
	B cells	ENSSSAG00000079874	itm2b	1.76296	0.368	0.077	7.77079e-72
	B cells	ENSSSAG00000004647	vav2	1.75385	0.337	0.1	1.28012e-39
	B cells	ENSSSAG00000056674	akap13	1.70474	0.452	0.198	4.0532e-33
	B cells	ENSSSAG00000081196	gnai2	1.69328	0.602	0.386	3.8247e-31
	B cells	ENSSSAG00000001614	pp2bc	1.66474	0.437	0.179	8.7985e-36
	B cells	ENSSSAG00000009831	klf12b	1.65036	0.303	0.066	1.87247e-53
	B cells	ENSSSAG00000070166	med13	1.5956	0.41	0.2	1.42564e-23
	B cells	ENSSSAG00000001776	rac2	1.57837	0.314	0.084	7.90538e-43
	B cells	ENSSSAG00000051463	fam107b	1.56323	0.303	0.093	1.32678e-32
	B cells	ENSSSAG00000041853	rhbdf2	1.5316	0.49	0.304	2.35692e-20
	B cells	ENSSSAG00000046480	tp4a2	1.49386	0.322	0.138	7.30151e-20
	B cells	ENSSSAG00000044912	rerea	1.484	0.441	0.288	4.32409e-14
	B cells	ENSSSAG00000001945	diaph2	1.38281	0.72	0.592	1.58529e-29
	B cells	ENSSSAG00000052467	il6ra	1.37698	0.383	0.193	7.47868e-19
	B cells	ENSSSAG00000003144	exoc4	1.35114	0.33	0.207	1.16821e-07
	B cells	ENSSSAG00000080818	man1a1	1.33832	0.667	0.578	3.5384e-23
	B cells	ENSSSAG00000065915	mbnl1	1.28735	0.406	0.249	1.51755e-13
	B cells	ENSSSAG00000043405	can1	1.22773	0.391	0.25	1.93221e-10
	B cells	ENSSSAG00000005908	hipk2	1.1986	0.341	0.235	1.34897e-05
	B cells	ENSSSAG00000045572	abca2	1.18852	0.513	0.433	5.08332e-08
	B cells	ENSSSAG00000055350	raraa	1.18012	0.31	0.185	2.74186e-07
	B cells	ENSSSAG00000045517	ahr2g	1.1676	0.322	0.236	0.00203582
	B cells	ENSSSAG00000043967	cd63	1.15065	0.307	0.163	1.38243e-10
	B cells	ENSSSAG00000057624	msi2a	1.08699	0.444	0.396	0.0324265
	B cells	ENSSSAG00000070485	gnai2a	1.07298	0.337	0.221	5.56811e-06
	B cells	ENSSSAG00000001782	actb	1.01443	0.464	0.35	1.4414e-08
	B cells	ENSSSAG00000015764	dennd5b	0.986284	0.352	0.28	0.0111759
	B cells	ENSSSAG00000068063	ENSSSAG00000068063	0.873263	0.441	0.388	0.00372428
	B cells	ENSSSAG00000000011	nd2	0.739742	0.724	0.723	8.2084e-08
	B cells	ENSSSAG00000073156	rps20	0.713145	0.582	0.574	0.00110196
	B cells	ENSSSAG00000000020	cox2	0.696131	1	0.999	2.02419e-26
	B cells	ENSSSAG00000000024	cox3	0.695292	0.992	0.992	1.55807e-23
	B cells	ENSSSAG00000000026	nd3	0.694518	0.648	0.667	0.000384811
	B cells	ENSSSAG00000000029	nd4	0.691039	0.797	0.791	2.77256e-10
	B cells	ENSSSAG00000046035	ikzf4	0.68358	0.602	0.621	0.0113609
	B cells	ENSSSAG00000000017	cox1	0.662875	0.992	0.993	4.83177e-23
	B cells	ENSSSAG00000000023	atp6	0.647809	0.969	0.983	9.40341e-19
	B cells	ENSSSAG00000000036	cytb	0.639801	1	0.996	4.70851e-21
	B cells	ENSSSAG00000000007	nd1	0.539086	0.87	0.898	8.89906e-08
	Capillary Endothelial	ENSSSAG00000074170	coda1	5.89859	0.99	0.02	0
	Capillary Endothelial	ENSSSAG00000074733	adcy2b	5.10073	0.877	0.085	0
	Capillary Endothelial	ENSSSAG00000079437	egfl7	4.57301	0.871	0.011	0
	Capillary Endothelial	ENSSSAG00000046825	kdrl	4.54211	0.903	0.015	0
	Capillary Endothelial	ENSSSAG00000001608	meis2	4.41371	0.851	0.019	0
	Capillary Endothelial	ENSSSAG00000042181	prmt7	4.31239	0.841	0.034	0
	Capillary Endothelial	ENSSSAG00000054635	oit3	4.29783	0.748	0.004	0
	Capillary Endothelial	ENSSSAG00000069769	egfl7	4.24468	0.831	0.012	0
	Capillary Endothelial	ENSSSAG00000001017	cfd	4.202	0.883	0.045	0
	Capillary Endothelial	ENSSSAG00000045628	spns2	4.19263	0.853	0.034	0
	Capillary Endothelial	ENSSSAG00000074074	igsf21a	4.08769	0.726	0.019	0
	Capillary Endothelial	ENSSSAG00000065309	ptprb	4.03576	0.835	0.014	0
	Capillary Endothelial	ENSSSAG00000015658	ldb2a	3.71577	0.682	0.009	0
	Capillary Endothelial	ENSSSAG00000005101	slc6a4a	3.67263	0.831	0.153	0
	Capillary Endothelial	ENSSSAG00000075068	prex2	3.66383	0.742	0.022	0
	Capillary Endothelial	ENSSSAG00000005934	plxnd1	3.52201	0.799	0.114	0
	Capillary Endothelial	ENSSSAG00000071336	sptbn1	3.51071	0.708	0.036	0
	Capillary Endothelial	ENSSSAG00000005741	fa55c	3.50721	0.664	0.009	0
	Capillary Endothelial	ENSSSAG00000074697	emilin1b	3.50272	0.586	0.008	0
	Capillary Endothelial	ENSSSAG00000007719	meis2a	3.37178	0.63	0.026	0
	Capillary Endothelial	ENSSSAG00000065910	ENSSSAG00000065910	3.36034	0.803	0.198	0
	Capillary Endothelial	ENSSSAG00000043145	nhsl1	3.25898	0.636	0.03	0
	Capillary Endothelial	ENSSSAG00000078215	sema6a	3.25799	0.718	0.072	0
	Capillary Endothelial	ENSSSAG00000047787	tns1b	3.21316	0.746	0.054	0
	Capillary Endothelial	ENSSSAG00000071623	myo1cb	3.20951	0.71	0.058	0
	Capillary Endothelial	ENSSSAG00000067691	il13ra2	3.18654	0.579	0.004	0
	Capillary Endothelial	ENSSSAG00000055620	eng	3.18602	0.616	0.012	0
	Capillary Endothelial	ENSSSAG00000008829	dchs1b	3.17862	0.614	0.023	0
	Capillary Endothelial	ENSSSAG00000052924	ptprb	3.05486	0.612	0.006	0
	Capillary Endothelial	ENSSSAG00000078121	grb10a	2.9937	0.682	0.092	0
	Capillary Endothelial	ENSSSAG00000071403	rbms3	2.98088	0.62	0.031	0
	Capillary Endothelial	ENSSSAG00000078178	piezo2a.2	2.9537	0.461	0.008	0
	Capillary Endothelial	ENSSSAG00000007361	fbln2	2.92903	0.553	0.007	0
	Capillary Endothelial	ENSSSAG00000001367	trpm4a	2.90534	0.563	0.018	0
	Capillary Endothelial	ENSSSAG00000066109	syt12	2.88809	0.759	0.169	0
	Capillary Endothelial	ENSSSAG00000008455	ggt5	2.87894	0.523	0.003	0
	Capillary Endothelial	ENSSSAG00000069116	ptprm	2.84136	0.744	0.17	0
	Capillary Endothelial	ENSSSAG00000052452	esama	2.8391	0.531	0.013	0
	Capillary Endothelial	ENSSSAG00000077859	rbms3	2.81768	0.815	0.196	0
	Capillary Endothelial	ENSSSAG00000005650	myo1hb	2.81265	0.495	0.002	0
	Capillary Endothelial	ENSSSAG00000068338	kazna	2.80822	0.678	0.141	0
	Capillary Endothelial	ENSSSAG00000065921	plpp3	2.79916	0.656	0.139	2.5786e-302
	Capillary Endothelial	ENSSSAG00000056169	nrp2	2.79584	0.547	0.007	0
	Capillary Endothelial	ENSSSAG00000054371	kdrl	2.76327	0.515	0.005	0
	Capillary Endothelial	ENSSSAG00000075371	adgrl4	2.75721	0.549	0.004	0
	Capillary Endothelial	ENSSSAG00000004647	vav2	2.74708	0.606	0.096	0
	Capillary Endothelial	ENSSSAG00000065619	igfbp6	2.73901	0.515	0.008	0
	Capillary Endothelial	ENSSSAG00000065913	ehd4	2.7266	0.501	0.004	0
	Capillary Endothelial	ENSSSAG00000010024	tgfbr3	2.722	0.533	0.037	0
	Capillary Endothelial	ENSSSAG00000002967	tgfbr2b	2.7126	0.483	0.009	0
	Capillary Endothelial	ENSSSAG00000070791	arvcfb	2.67466	0.577	0.049	0
	Capillary Endothelial	ENSSSAG00000065803	inpp5a	2.65814	0.644	0.133	1.38547e-300
	Capillary Endothelial	ENSSSAG00000070034	fnbp1	2.64479	0.511	0.025	0
	Capillary Endothelial	ENSSSAG00000073511	pcdh12	2.64466	0.505	0.004	0
	Capillary Endothelial	ENSSSAG00000042591	rgs3	2.59362	0.565	0.036	0
	Capillary Endothelial	ENSSSAG00000003305	sash1	2.5854	0.491	0.009	0
	Capillary Endothelial	ENSSSAG00000073942	sptbn1	2.57048	0.573	0.067	0
	Capillary Endothelial	ENSSSAG00000073843	ehd3	2.56431	0.646	0.186	1.15006e-213
	Capillary Endothelial	ENSSSAG00000042097	f8	2.55211	0.505	0.028	0
	Capillary Endothelial	ENSSSAG00000070029	eng	2.53593	0.423	0.007	0
	Capillary Endothelial	ENSSSAG00000043762	sema3fb	2.48059	0.376	0.008	0
	Capillary Endothelial	ENSSSAG00000076997	si:dkey-91m11.5	2.47912	0.449	0.022	0
	Capillary Endothelial	ENSSSAG00000072417	galnt14	2.47858	0.712	0.292	6.06857e-167
	Capillary Endothelial	ENSSSAG00000000380	ankfn1	2.4726	0.509	0.052	0
	Capillary Endothelial	ENSSSAG00000069379	vmp1	2.46338	0.443	0.028	0
	Capillary Endothelial	ENSSSAG00000077356	cdh23	2.40815	0.724	0.349	2.53572e-143
	Capillary Endothelial	ENSSSAG00000059290	wscd2	2.31921	0.408	0.009	0
	Capillary Endothelial	ENSSSAG00000052284	robo3	2.29873	0.404	0.037	0
	Capillary Endothelial	ENSSSAG00000078755	fgd5a	2.29803	0.431	0.004	0
	Capillary Endothelial	ENSSSAG00000004840	slc12a2	2.2963	0.348	0.017	0
	Capillary Endothelial	ENSSSAG00000003887	limch1	2.29389	0.441	0.012	0
	Capillary Endothelial	ENSSSAG00000068734	stox1	2.26613	0.402	0.004	0
	Capillary Endothelial	ENSSSAG00000002263	f8	2.24784	0.414	0.006	0
	Capillary Endothelial	ENSSSAG00000067801	arhgap23b	2.2455	0.461	0.025	0
	Capillary Endothelial	ENSSSAG00000074254	hspg2	2.22915	0.394	0.01	0
	Capillary Endothelial	ENSSSAG00000072053	atp8b5a	2.22079	0.348	0.003	0
	Capillary Endothelial	ENSSSAG00000071299	cacna2d2a	2.20788	0.557	0.093	7.29011e-272
	Capillary Endothelial	ENSSSAG00000063499	sh3bp4	2.20631	0.366	0.01	0
	Capillary Endothelial	ENSSSAG00000053891	myo9b	2.20049	0.445	0.095	1.88476e-170
	Capillary Endothelial	ENSSSAG00000053369	pcbp3	2.18399	0.396	0.047	3.33735e-298
	Capillary Endothelial	ENSSSAG00000067800	ets1	2.18034	0.388	0.007	0
	Capillary Endothelial	ENSSSAG00000059339	arap3	2.16242	0.394	0.009	0
	Capillary Endothelial	ENSSSAG00000081000	sema4c	2.15632	0.4	0.011	0
	Capillary Endothelial	ENSSSAG00000079146	lama3	2.14997	0.65	0.267	5.33642e-141
	Capillary Endothelial	ENSSSAG00000056346	sptbn1	2.13747	0.372	0.012	0
	Capillary Endothelial	ENSSSAG00000061846	ehd4	2.13745	0.34	0.007	0
	Capillary Endothelial	ENSSSAG00000048774	heg1	2.13137	0.394	0.005	0
	Capillary Endothelial	ENSSSAG00000071473	exoc3l2b	2.11591	0.32	0.002	0
	Capillary Endothelial	ENSSSAG00000057363	myo1cb	2.11356	0.36	0.006	0
	Capillary Endothelial	ENSSSAG00000059934	ENSSSAG00000059934	2.10935	0.362	0.02	0
	Capillary Endothelial	ENSSSAG00000068824	sos1	2.10794	0.443	0.08	5.03988e-211
	Capillary Endothelial	ENSSSAG00000043153	camkvb	2.10311	0.3	0.008	0
	Capillary Endothelial	ENSSSAG00000032249	mef2cb	2.10278	0.374	0.011	0
	Capillary Endothelial	ENSSSAG00000005522	cacng7	2.08284	0.402	0.03	0
	Capillary Endothelial	ENSSSAG00000004802	adcy2	2.07589	0.35	0.009	0
	Capillary Endothelial	ENSSSAG00000069162	nova1	2.06269	0.37	0.017	0
	Capillary Endothelial	ENSSSAG00000069515	afap1l1	2.05991	0.36	0.003	0
	Capillary Endothelial	ENSSSAG00000070692	mcf2l2	2.05549	0.396	0.069	1.13514e-194
	Capillary Endothelial	ENSSSAG00000005193	rftn1	2.04908	0.346	0.009	0
	Capillary Endothelial	ENSSSAG00000069904	pmp22	2.04632	0.346	0.011	0
	Capillary Endothelial	ENSSSAG00000002334	dlc1	2.03401	0.467	0.104	4.84492e-177
	Capillary Endothelial	ENSSSAG00000079874	itm2b	2.03317	0.459	0.074	4.91741e-243
	Capillary Endothelial	ENSSSAG00000055427	plekhg1	2.03114	0.356	0.018	0
	Capillary Endothelial	ENSSSAG00000044690	npr1a	2.03032	0.356	0.006	0
	Capillary Endothelial	ENSSSAG00000000242	znf521	2.02812	0.429	0.081	2.64147e-193
	Capillary Endothelial	ENSSSAG00000073341	hdac7a	2.02673	0.358	0.017	0
	Capillary Endothelial	ENSSSAG00000079145	plxnd1	2.02376	0.396	0.032	0
	Capillary Endothelial	ENSSSAG00000006672	kif26ab	2.00193	0.306	0.01	0
	Capillary Endothelial	ENSSSAG00000047800	asap1b	1.99626	0.374	0.031	0
	Capillary Endothelial	ENSSSAG00000045184	zeb1b	1.99004	0.352	0.015	0
	Capillary Endothelial	ENSSSAG00000055810	ptprm	1.9878	0.348	0.021	0
	Capillary Endothelial	ENSSSAG00000052450	fgd5a	1.98242	0.34	0.003	0
	Capillary Endothelial	ENSSSAG00000040615	ak5	1.97967	0.322	0.008	0
	Capillary Endothelial	ENSSSAG00000058343	klhl4	1.96889	0.312	0.006	0
	Capillary Endothelial	ENSSSAG00000055343	tnfrsfa	1.9536	0.332	0.016	0
	Capillary Endothelial	ENSSSAG00000065358	arhgef28	1.95124	0.364	0.023	0
	Capillary Endothelial	ENSSSAG00000022058	cdc42bpb	1.94939	0.547	0.187	3.83605e-130
	Capillary Endothelial	ENSSSAG00000041692	rgs3b	1.93664	0.322	0.007	0
	Capillary Endothelial	ENSSSAG00000067062	arhgef25	1.92945	0.31	0.005	0
	Capillary Endothelial	ENSSSAG00000057456	klhl4	1.91329	0.312	0.002	0
	Capillary Endothelial	ENSSSAG00000059491	tmem204	1.90972	0.328	0.004	0
	Capillary Endothelial	ENSSSAG00000041822	bahcc1a	1.89328	0.402	0.096	1.25789e-132
	Capillary Endothelial	ENSSSAG00000077688	gp182	1.8918	0.316	0.003	0
	Capillary Endothelial	ENSSSAG00000040024	ENSSSAG00000040024	1.8716	0.306	0.008	0
	Capillary Endothelial	ENSSSAG00000009308	ccdc136	1.86742	0.324	0.014	0
	Capillary Endothelial	ENSSSAG00000056724	kirrel3l	1.86207	0.316	0.004	0
	Capillary Endothelial	ENSSSAG00000043747	anks1b	1.85817	0.447	0.134	1.12642e-109
	Capillary Endothelial	ENSSSAG00000071305	npr1a	1.85484	0.3	0.006	0
	Capillary Endothelial	ENSSSAG00000043135	cd81b	1.82858	0.322	0.004	0
	Capillary Endothelial	ENSSSAG00000008287	plekhg1	1.82755	0.338	0.019	0
	Capillary Endothelial	ENSSSAG00000071876	anxa11b	1.82523	0.338	0.019	0
	Capillary Endothelial	ENSSSAG00000062927	cdh5	1.82452	0.314	0.004	0
	Capillary Endothelial	ENSSSAG00000040888	pde4d	1.81015	0.346	0.054	1.87377e-184
	Capillary Endothelial	ENSSSAG00000008571	ENSSSAG00000008571	1.80837	0.423	0.124	1.51689e-107
	Capillary Endothelial	ENSSSAG00000079413	macf1	1.80663	0.724	0.382	1.36629e-121
	Capillary Endothelial	ENSSSAG00000064879	mamld1	1.80543	0.362	0.056	4.68881e-193
	Capillary Endothelial	ENSSSAG00000043091	rasal2	1.80401	0.314	0.026	0
	Capillary Endothelial	ENSSSAG00000071968	hdac7a	1.80082	0.332	0.016	0
	Capillary Endothelial	ENSSSAG00000076080	arhgap26	1.79463	0.344	0.053	5.45678e-185
	Capillary Endothelial	ENSSSAG00000079537	reck	1.78782	0.318	0.015	0
	Capillary Endothelial	ENSSSAG00000060548	raph1b	1.7854	0.31	0.078	7.20235e-88
	Capillary Endothelial	ENSSSAG00000065668	map7d1b	1.7818	0.334	0.025	0
	Capillary Endothelial	ENSSSAG00000001391	notch1a	1.77665	0.3	0.007	0
	Capillary Endothelial	ENSSSAG00000064589	bcar1	1.77506	0.354	0.054	1.47788e-194
	Capillary Endothelial	ENSSSAG00000009875	ramp2	1.77255	0.316	0.005	0
	Capillary Endothelial	ENSSSAG00000045729	ical	1.76128	0.3	0.014	0
	Capillary Endothelial	ENSSSAG00000007956	cdc14a	1.7477	0.402	0.109	1.63415e-110
	Capillary Endothelial	ENSSSAG00000007822	notch1b	1.72174	0.302	0.009	0
	Capillary Endothelial	ENSSSAG00000049387	tnfrsfa	1.71216	0.312	0.056	6.47744e-140
	Capillary Endothelial	ENSSSAG00000072088	pea15	1.71157	0.318	0.031	3.11485e-278
	Capillary Endothelial	ENSSSAG00000075214	tspan9a	1.70602	0.358	0.055	9.36271e-190
	Capillary Endothelial	ENSSSAG00000081049	atp2b4	1.70416	0.318	0.024	0
	Capillary Endothelial	ENSSSAG00000045503	tie1	1.68927	0.314	0.027	0
	Capillary Endothelial	ENSSSAG00000041813	4930596d02rik	1.67169	0.304	0.022	0
	Capillary Endothelial	ENSSSAG00000081594	ncoa3	1.65927	0.318	0.029	1.56237e-297
	Capillary Endothelial	ENSSSAG00000001357	caskin2	1.65879	0.392	0.122	6.4654e-89
	Capillary Endothelial	ENSSSAG00000077023	cttnbp2nl	1.65842	0.322	0.026	0
	Capillary Endothelial	ENSSSAG00000072972	fmnl3	1.64946	0.328	0.055	5.42924e-158
	Capillary Endothelial	ENSSSAG00000064455	fyn	1.63889	0.3	0.011	0
	Capillary Endothelial	ENSSSAG00000079685	nr5a2	1.6283	0.777	0.53	4.16989e-96
	Capillary Endothelial	ENSSSAG00000081064	srgap2	1.60097	0.358	0.089	8.56757e-106
	Capillary Endothelial	ENSSSAG00000047924	hiat1a	1.59199	0.374	0.147	3.79577e-57
	Capillary Endothelial	ENSSSAG00000047059	oaz2	1.58604	0.394	0.149	2.80087e-64
	Capillary Endothelial	ENSSSAG00000074535	tjp1a	1.58134	0.501	0.214	6.0452e-78
	Capillary Endothelial	ENSSSAG00000063800	st3gal3a	1.57674	0.425	0.213	5.68273e-45
	Capillary Endothelial	ENSSSAG00000067737	fam102b	1.56419	0.408	0.219	5.67832e-30
	Capillary Endothelial	ENSSSAG00000065990	shroom3	1.56359	0.374	0.116	2.58586e-79
	Capillary Endothelial	ENSSSAG00000066736	magi1b	1.54605	0.541	0.248	9.78162e-78
	Capillary Endothelial	ENSSSAG00000041161	insra	1.54504	0.61	0.371	6.6221e-66
	Capillary Endothelial	ENSSSAG00000064358	tns2a	1.54418	0.316	0.032	1.93142e-264
	Capillary Endothelial	ENSSSAG00000007167	nrp2a	1.54122	0.31	0.078	2.24747e-88
	Capillary Endothelial	ENSSSAG00000050690	si:dkeyp-19e1.3	1.5102	0.308	0.066	6.0241e-108
	Capillary Endothelial	ENSSSAG00000070736	znf609a	1.50652	0.507	0.215	4.04772e-77
	Capillary Endothelial	ENSSSAG00000043568	insra	1.49738	0.356	0.119	6.96642e-70
	Capillary Endothelial	ENSSSAG00000053430	snx9	1.45128	0.324	0.107	9.03845e-63
	Capillary Endothelial	ENSSSAG00000044281	ptk2aa	1.44215	0.37	0.147	2.0537e-55
	Capillary Endothelial	ENSSSAG00000051519	rapgef2	1.4401	0.37	0.117	2.80007e-77
	Capillary Endothelial	ENSSSAG00000073564	atp11c	1.3885	0.352	0.101	1.08087e-81
	Capillary Endothelial	ENSSSAG00000063310	macf1	1.38779	0.573	0.296	1.35789e-68
	Capillary Endothelial	ENSSSAG00000067811	ripor1	1.38731	0.308	0.061	3.91175e-115
	Capillary Endothelial	ENSSSAG00000001782	actb	1.30522	0.577	0.349	2.57641e-54
	Capillary Endothelial	ENSSSAG00000002730	slc9a3r1b	1.30112	0.35	0.146	1.4098e-44
	Capillary Endothelial	ENSSSAG00000012590	plecb	1.27683	0.463	0.247	2.13282e-42
	Capillary Endothelial	ENSSSAG00000053799	rab6b	1.215	0.318	0.196	6.48893e-15
	Capillary Endothelial	ENSSSAG00000009796	plxna1	1.19801	0.368	0.173	1.13954e-36
	Capillary Endothelial	ENSSSAG00000069440	tjp1a	1.14223	0.455	0.279	1.5832e-31
	Capillary Endothelial	ENSSSAG00000065776	jade2	1.12626	0.328	0.187	4.71132e-20
	Capillary Endothelial	ENSSSAG00000070213	gli3	1.08869	0.386	0.283	6.31643e-11
	Capillary Endothelial	ENSSSAG00000006726	arhgef1a	1.06793	0.31	0.146	1.60353e-28
	Capillary Endothelial	ENSSSAG00000078000	ENSSSAG00000078000	1.04566	0.459	0.298	4.31057e-25
	Capillary Endothelial	ENSSSAG00000002352	pacrg	1.03725	0.435	0.305	3.5947e-19
	Capillary Endothelial	ENSSSAG00000043780	afdna	0.997985	0.346	0.197	5.08968e-21
	Capillary Endothelial	ENSSSAG00000078651	cd302	0.958923	0.304	0.165	1.29592e-18
	Capillary Endothelial	ENSSSAG00000000258	inpp5a	0.933104	0.479	0.372	9.16835e-14
	Capillary Endothelial	ENSSSAG00000072332	mast4	0.925718	0.425	0.347	1.40534e-09
	Capillary Endothelial	ENSSSAG00000077218	abi1a	0.883333	0.461	0.348	3.49172e-16
	Capillary Endothelial	ENSSSAG00000040963	cdc42bpb	0.87816	0.394	0.294	1.88488e-11
	Capillary Endothelial	ENSSSAG00000073075	med13a	0.875143	0.322	0.205	5.87399e-13
	Capillary Endothelial	ENSSSAG00000053939	klf7b	0.830646	0.382	0.259	8.85515e-14
	Capillary Endothelial	ENSSSAG00000079550	ENSSSAG00000079550	0.758928	0.491	0.35	3.30473e-13
	Capillary Endothelial	ENSSSAG00000039620	slc6a6b	0.746603	0.326	0.254	0.000177391
	Capillary Endothelial	ENSSSAG00000039667	ENSSSAG00000039667	0.724131	0.529	0.437	4.39846e-14
	Capillary Endothelial	ENSSSAG00000076123	mgat4b	0.715747	0.467	0.374	3.87778e-09
	Capillary Endothelial	ENSSSAG00000031075	rpl5a	0.681221	0.396	0.338	0.000493303
	Capillary Endothelial	ENSSSAG00000000020	cox2	0.673652	0.996	0.999	3.04566e-60
	Capillary Endothelial	ENSSSAG00000008702	rpl5	0.67125	0.396	0.361	0.00959334
	Capillary Endothelial	ENSSSAG00000081196	gnai2	0.670365	0.455	0.386	6.16602e-07
	Capillary Endothelial	ENSSSAG00000078077	magi1b	0.661597	0.304	0.202	1.45018e-08
	Capillary Endothelial	ENSSSAG00000000024	cox3	0.654287	0.998	0.992	3.6468e-46
	Capillary Endothelial	ENSSSAG00000040238	ctnna1	0.642101	0.414	0.354	3.73547e-05
	Capillary Endothelial	ENSSSAG00000007488	nckap1	0.639263	0.374	0.312	0.000248769
	Capillary Endothelial	ENSSSAG00000000017	cox1	0.63847	0.994	0.993	6.00279e-47
	Capillary Endothelial	ENSSSAG00000000036	cytb	0.634687	0.996	0.996	7.6152e-46
	Capillary Endothelial	ENSSSAG00000033695	commd6	0.620896	0.396	0.363	0.0469126
	Capillary Endothelial	ENSSSAG00000000023	atp6	0.581597	0.986	0.983	4.95543e-33
	Capillary Endothelial	ENSSSAG00000045758	fgd5	0.567263	0.648	0.643	1.26063e-07
	Capillary Endothelial	ENSSSAG00000000011	nd2	0.544867	0.765	0.723	1.89985e-13
	Capillary Endothelial	ENSSSAG00000004590	ENSSSAG00000004590	0.538741	0.495	0.393	5.72535e-05
	Capillary Endothelial	ENSSSAG00000039434	rl37a	0.528989	0.523	0.509	0.00135051
	Capillary Endothelial	ENSSSAG00000000029	nd4	0.512868	0.793	0.791	2.54479e-09
	Cholangiocytes	ENSSSAG00000071299	cacna2d2a	5.28769	0.928	0.06	0
	Cholangiocytes	ENSSSAG00000002676	rbpms	3.88419	0.755	0.049	0
	Cholangiocytes	ENSSSAG00000040942	lrch4	3.65644	0.964	0.424	0
	Cholangiocytes	ENSSSAG00000074164	mylka	3.62948	0.66	0.013	0
	Cholangiocytes	ENSSSAG00000064234	ENSSSAG00000064234	3.4005	0.644	0.024	0
	Cholangiocytes	ENSSSAG00000070989	usp43b	3.37445	0.744	0.118	0
	Cholangiocytes	ENSSSAG00000077457	magi1a	3.06032	0.622	0.106	0
	Cholangiocytes	ENSSSAG00000043522	ppfibp2	3.02709	0.609	0.058	0
	Cholangiocytes	ENSSSAG00000067737	fam102b	2.89972	0.607	0.203	0
	Cholangiocytes	ENSSSAG00000043428	si:dkey-220o5.5	2.88686	0.505	0.007	0
	Cholangiocytes	ENSSSAG00000040150	nell1	2.82051	0.433	0.036	0
	Cholangiocytes	ENSSSAG00000056445	st5	2.76725	0.53	0.025	0
	Cholangiocytes	ENSSSAG00000079460	pard3	2.7239	0.958	0.67	0
	Cholangiocytes	ENSSSAG00000062769	adamts20	2.69623	0.469	0.013	0
	Cholangiocytes	ENSSSAG00000071373	mylka	2.67239	0.591	0.108	0
	Cholangiocytes	ENSSSAG00000072109	mob3b	2.63872	0.439	0.004	0
	Cholangiocytes	ENSSSAG00000008265	nr5a2	2.54808	0.853	0.451	0
	Cholangiocytes	ENSSSAG00000002383	celf5a	2.51447	0.337	0.02	0
	Cholangiocytes	ENSSSAG00000078077	magi1b	2.48201	0.619	0.184	0
	Cholangiocytes	ENSSSAG00000000148	meis1b	2.44068	0.389	0.003	0
	Cholangiocytes	ENSSSAG00000076371	si:ch211-149e23.4	2.43745	0.419	0.02	0
	Cholangiocytes	ENSSSAG00000040690	sorbs2a	2.43082	0.426	0.01	0
	Cholangiocytes	ENSSSAG00000037698	myh11a	2.37701	0.46	0.066	0
	Cholangiocytes	ENSSSAG00000065990	shroom3	2.36243	0.467	0.104	0
	Cholangiocytes	ENSSSAG00000005797	asap3	2.35307	0.411	0.031	0
	Cholangiocytes	ENSSSAG00000072534	zgc:63972	2.33296	0.356	0.005	0
	Cholangiocytes	ENSSSAG00000003971	mylk5	2.32338	0.454	0.068	0
	Cholangiocytes	ENSSSAG00000056008	arhgap29a	2.3146	0.568	0.173	0
	Cholangiocytes	ENSSSAG00000003794	gp2	2.30498	0.364	0.002	0
	Cholangiocytes	ENSSSAG00000065271	celsr1a	2.29032	0.36	0.015	0
	Cholangiocytes	ENSSSAG00000073411	wu:fi36a10	2.24536	0.355	0.021	0
	Cholangiocytes	ENSSSAG00000005772	cadm2a	2.24488	0.354	0.014	0
	Cholangiocytes	ENSSSAG00000079685	nr5a2	2.20584	0.822	0.519	0
	Cholangiocytes	ENSSSAG00000068597	afap1l1a	2.16407	0.34	0.002	0
	Cholangiocytes	ENSSSAG00000008599	anxa4	2.15864	0.451	0.083	0
	Cholangiocytes	ENSSSAG00000078275	pbx3	2.12699	0.322	0.008	0
	Cholangiocytes	ENSSSAG00000052282	pik3ap1	2.12082	0.333	0.006	0
	Cholangiocytes	ENSSSAG00000078739	ENSSSAG00000078739	2.09166	0.386	0.073	0
	Cholangiocytes	ENSSSAG00000076056	tanc1	2.08056	0.612	0.273	0
	Cholangiocytes	ENSSSAG00000076330	ENSSSAG00000076330	2.07888	0.655	0.311	0
	Cholangiocytes	ENSSSAG00000042518	camk2g2	2.03172	0.309	0.01	0
	Cholangiocytes	ENSSSAG00000076761	itpr1a	2.03008	0.417	0.094	0
	Cholangiocytes	ENSSSAG00000047055	hnf4g	2.01956	0.588	0.248	0
	Cholangiocytes	ENSSSAG00000067294	ENSSSAG00000067294	2.01346	0.355	0.04	0
	Cholangiocytes	ENSSSAG00000069800	net1	2.01251	0.404	0.077	0
	Cholangiocytes	ENSSSAG00000002291	ENSSSAG00000002291	2.00131	0.332	0.025	0
	Cholangiocytes	ENSSSAG00000015164	nrp1a	1.98699	0.672	0.339	0
	Cholangiocytes	ENSSSAG00000043780	afdna	1.96591	0.498	0.185	0
	Cholangiocytes	ENSSSAG00000049107	ctnnal1	1.9487	0.321	0.043	0
	Cholangiocytes	ENSSSAG00000031145	lrp4	1.93474	0.457	0.17	0
	Cholangiocytes	ENSSSAG00000067811	ripor1	1.90256	0.325	0.052	0
	Cholangiocytes	ENSSSAG00000073564	atp11c	1.85544	0.384	0.091	0
	Cholangiocytes	ENSSSAG00000066736	magi1b	1.8504	0.525	0.239	0
	Cholangiocytes	ENSSSAG00000080856	dgkg	1.8215	0.343	0.088	0
	Cholangiocytes	ENSSSAG00000010300	nos1ap	1.80935	0.408	0.153	2.59357e-284
	Cholangiocytes	ENSSSAG00000053891	myo9b	1.78177	0.36	0.087	0
	Cholangiocytes	ENSSSAG00000009193	jag1b	1.76351	0.314	0.047	0
	Cholangiocytes	ENSSSAG00000054297	ENSSSAG00000054297	1.74548	0.355	0.119	7.35622e-271
	Cholangiocytes	ENSSSAG00000059331	foxp4	1.68653	0.464	0.227	7.72727e-231
	Cholangiocytes	ENSSSAG00000041325	afdna	1.58154	0.626	0.429	4.11096e-247
	Cholangiocytes	ENSSSAG00000063294	cdh3	1.5791	0.46	0.195	1.12784e-275
	Cholangiocytes	ENSSSAG00000047247	sh3pxd2b	1.5634	0.354	0.129	2.87332e-241
	Cholangiocytes	ENSSSAG00000056070	fgfr2	1.51431	0.707	0.324	0
	Cholangiocytes	ENSSSAG00000072189	rpl35	1.49433	0.43	0.248	7.82904e-146
	Cholangiocytes	ENSSSAG00000072531	myo1e	1.48724	0.421	0.228	2.80287e-159
	Cholangiocytes	ENSSSAG00000040144	rapgef2	1.47734	0.457	0.253	1.53975e-183
	Cholangiocytes	ENSSSAG00000074452	wu:fi36a10	1.47274	0.487	0.316	1.0212e-149
	Cholangiocytes	ENSSSAG00000004713	shf	1.47245	0.353	0.166	3.71939e-159
	Cholangiocytes	ENSSSAG00000078010	shroom1	1.46275	0.345	0.142	1.04934e-186
	Cholangiocytes	ENSSSAG00000051602	ddah1	1.43815	0.341	0.165	1.67835e-139
	Cholangiocytes	ENSSSAG00000052068	prox3	1.43426	0.303	0.11	1.30126e-194
	Cholangiocytes	ENSSSAG00000038576	2900026a02rik	1.41909	0.406	0.228	2.29581e-140
	Cholangiocytes	ENSSSAG00000054483	plekha5	1.36501	0.508	0.343	6.33721e-148
	Cholangiocytes	ENSSSAG00000043267	tm4sf4	1.35639	0.452	0.246	1.02838e-171
	Cholangiocytes	ENSSSAG00000006722	jade2	1.29343	0.584	0.45	9.02612e-140
	Cholangiocytes	ENSSSAG00000054868	cd166	1.25165	0.324	0.189	9.6939e-84
	Cholangiocytes	ENSSSAG00000076933	gab1	1.24972	0.3	0.149	1.60208e-107
	Cholangiocytes	ENSSSAG00000077845	shroom1	1.23029	0.374	0.219	4.50284e-110
	Cholangiocytes	ENSSSAG00000041199	myo10	1.21776	0.411	0.277	2.40808e-91
	Cholangiocytes	ENSSSAG00000051329	osbpl5	1.18762	0.389	0.265	2.27591e-80
	Cholangiocytes	ENSSSAG00000056674	akap13	1.14736	0.338	0.193	7.37511e-92
	Cholangiocytes	ENSSSAG00000079117	s39ab	1.13825	0.405	0.303	7.85907e-66
	Cholangiocytes	ENSSSAG00000076648	adgrl3	1.10106	0.302	0.165	8.39568e-78
	Cholangiocytes	ENSSSAG00000063310	macf1	1.0936	0.405	0.294	8.0009e-70
	Cholangiocytes	ENSSSAG00000054780	ENSSSAG00000054780	1.08982	0.305	0.207	2.74619e-48
	Cholangiocytes	ENSSSAG00000002352	pacrg	1.07212	0.415	0.301	1.42326e-76
	Cholangiocytes	ENSSSAG00000074258	fgd4a	1.06911	0.336	0.231	1.09695e-57
	Cholangiocytes	ENSSSAG00000031352	lmo7a	1.05162	0.404	0.295	4.29366e-69
	Cholangiocytes	ENSSSAG00000005908	hipk2	1.01866	0.322	0.232	4.51272e-44
	Cholangiocytes	ENSSSAG00000079148	grb14	0.973026	0.405	0.306	2.88043e-61
	Cholangiocytes	ENSSSAG00000074005	rsu1	0.958719	0.33	0.286	7.16352e-21
	Cholangiocytes	ENSSSAG00000071269	ab14b	0.956931	0.307	0.271	2.71439e-17
	Cholangiocytes	ENSSSAG00000058297	plekha7a	0.944654	0.412	0.348	1.77952e-44
	Cholangiocytes	ENSSSAG00000040238	ctnna1	0.904155	0.402	0.352	1.00934e-35
	Cholangiocytes	ENSSSAG00000080705	xirp2a	0.863774	0.489	0.426	3.37936e-48
	Cholangiocytes	ENSSSAG00000006582	at233	0.861259	0.786	0.742	1.03734e-114
	Cholangiocytes	ENSSSAG00000039623	znf609a	0.842538	0.539	0.527	5.56082e-43
	Cholangiocytes	ENSSSAG00000049978	stim1b	0.831394	0.376	0.343	3.78232e-22
	Cholangiocytes	ENSSSAG00000054894	fgfr2	0.824546	0.422	0.233	4.62965e-132
	Cholangiocytes	ENSSSAG00000001945	diaph2	0.822833	0.602	0.592	8.1419e-60
	Cholangiocytes	ENSSSAG00000047358	agrn	0.813655	0.51	0.477	3.24723e-40
	Cholangiocytes	ENSSSAG00000057239	stox2a	0.807554	0.391	0.378	1.9238e-15
	Cholangiocytes	ENSSSAG00000069440	tjp1a	0.777652	0.309	0.279	1.90367e-13
	Cholangiocytes	ENSSSAG00000003849	utrn	0.716673	0.358	0.34	1.59156e-12
	Cholangiocytes	ENSSSAG00000004590	ENSSSAG00000004590	0.715129	0.505	0.389	5.86999e-42
	Cholangiocytes	ENSSSAG00000000020	cox2	0.708025	1	0.999	9.17838e-224
	Cholangiocytes	ENSSSAG00000077430	pacsin3	0.690145	0.394	0.385	2.56674e-16
	Cholangiocytes	ENSSSAG00000000024	cox3	0.683242	0.992	0.992	1.17138e-179
	Cholangiocytes	ENSSSAG00000000023	atp6	0.677459	0.972	0.983	1.67637e-174
	Cholangiocytes	ENSSSAG00000000036	cytb	0.673662	0.996	0.996	2.40655e-199
	Cholangiocytes	ENSSSAG00000000017	cox1	0.664214	0.991	0.993	1.07597e-190
	Cholangiocytes	ENSSSAG00000000007	nd1	0.648679	0.887	0.898	1.22894e-102
	Cholangiocytes	ENSSSAG00000000029	nd4	0.619276	0.771	0.792	9.48787e-67
	Cholangiocytes	ENSSSAG00000080462	grb14	0.597161	0.309	0.301	1.24538e-05
	Cholangiocytes	ENSSSAG00000000011	nd2	0.581618	0.71	0.724	3.74994e-46
	Cholangiocytes	ENSSSAG00000000026	nd3	0.56683	0.657	0.667	1.04765e-36
	Cholangiocytes	ENSSSAG00000078843	sap	0.564531	0.395	0.396	1.9781e-10
	Cholangiocytes	ENSSSAG00000046005	phactr4a	0.531749	0.378	0.416	0.0170499
	Cholangiocytes	ENSSSAG00000001782	actb	0.520733	0.344	0.351	0.000145815
	Cholangiocytes	ENSSSAG00000000033	nd5	0.519783	0.435	0.451	2.32351e-08
	Cholangiocytes	ENSSSAG00000074513	fyb	0.516517	0.398	0.447	0.0237844
	Cholangiocytes	ENSSSAG00000039667	ENSSSAG00000039667	0.514462	0.395	0.439	0.0373974
	Cholangiocytes	ENSSSAG00000075664	patj	0.504439	0.454	0.509	0.000245754
	Control associated Hepatocytes	ENSSSAG00000040617	cbln3	1.43593	0.857	0.376	0
	Control associated Hepatocytes	ENSSSAG00000007873	slc4a7	1.38917	0.804	0.324	0
	Control associated Hepatocytes	ENSSSAG00000052208	gm7298	1.29676	0.963	0.57	0
	Control associated Hepatocytes	ENSSSAG00000079550	ENSSSAG00000079550	1.2877	0.62	0.18	0
	Control associated Hepatocytes	ENSSSAG00000079239	negr1	1.20205	0.705	0.24	0
	Control associated Hepatocytes	ENSSSAG00000076542	ampd2a	1.17667	0.932	0.546	0
	Control associated Hepatocytes	ENSSSAG00000054154	mib2	1.14729	0.951	0.591	0
	Control associated Hepatocytes	ENSSSAG00000048073	ntrk2a	1.12644	0.718	0.273	0
	Control associated Hepatocytes	ENSSSAG00000007676	vdrb	1.11474	0.668	0.28	0
	Control associated Hepatocytes	ENSSSAG00000006880	ENSSSAG00000006880	1.10195	0.991	0.758	0
	Control associated Hepatocytes	ENSSSAG00000040592	cbln3	1.09265	0.733	0.291	0
	Control associated Hepatocytes	ENSSSAG00000042709	ENSSSAG00000042709	1.08939	0.725	0.32	0
	Control associated Hepatocytes	ENSSSAG00000038989	cdh26.1	1.07754	0.458	0.111	0
	Control associated Hepatocytes	ENSSSAG00000042006	slc2a9	1.06526	0.842	0.412	0
	Control associated Hepatocytes	ENSSSAG00000055720	tnk2	1.05069	0.891	0.505	0
	Control associated Hepatocytes	ENSSSAG00000070855	ntng2	1.04049	0.997	0.862	0
	Control associated Hepatocytes	ENSSSAG00000064272	miox	1.03293	0.624	0.224	0
	Control associated Hepatocytes	ENSSSAG00000043630	tat	1.01982	0.973	0.717	0
	Control associated Hepatocytes	ENSSSAG00000041311	etnppl	1.01199	0.792	0.356	0
	Control associated Hepatocytes	ENSSSAG00000007115	tat	1.00981	0.617	0.302	0
	Control associated Hepatocytes	ENSSSAG00000047926	plekhg3	1.00904	0.773	0.377	0
	Control associated Hepatocytes	ENSSSAG00000047300	tjp2b	1.00658	0.781	0.349	0
	Control associated Hepatocytes	ENSSSAG00000071040	nr6a1	1.00041	0.997	0.798	0
	Control associated Hepatocytes	ENSSSAG00000007906	smox	0.996036	0.661	0.258	0
	Control associated Hepatocytes	ENSSSAG00000038532	plekha6	0.989523	0.821	0.406	0
	Control associated Hepatocytes	ENSSSAG00000076672	vmp1	0.98755	0.629	0.218	0
	Control associated Hepatocytes	ENSSSAG00000068605	ptprub	0.984164	0.478	0.13	0
	Control associated Hepatocytes	ENSSSAG00000063116	ctbs	0.982839	0.703	0.267	0
	Control associated Hepatocytes	ENSSSAG00000000130	ENSSSAG00000000130	0.982389	0.927	0.534	0
	Control associated Hepatocytes	ENSSSAG00000052505	hpxa	0.980009	0.989	0.854	0
	Control associated Hepatocytes	ENSSSAG00000041370	igfbp-2b1	0.979485	0.767	0.318	0
	Control associated Hepatocytes	ENSSSAG00000064590	pparab	0.971577	0.666	0.284	0
	Control associated Hepatocytes	ENSSSAG00000053821	rmdn2	0.970201	0.739	0.293	0
	Control associated Hepatocytes	ENSSSAG00000059316	pawr	0.967374	0.678	0.247	0
	Control associated Hepatocytes	ENSSSAG00000071237	arrdc3a	0.961173	0.535	0.186	0
	Control associated Hepatocytes	ENSSSAG00000068019	pcsk5	0.958938	0.935	0.561	0
	Control associated Hepatocytes	ENSSSAG00000049776	s22a2	0.95515	0.646	0.222	0
	Control associated Hepatocytes	ENSSSAG00000063292	cj011	0.95509	0.46	0.137	0
	Control associated Hepatocytes	ENSSSAG00000002532	mtus1	0.954259	0.478	0.137	0
	Control associated Hepatocytes	ENSSSAG00000071825	shank3a	0.950864	0.807	0.503	0
	Control associated Hepatocytes	ENSSSAG00000077462	apc	0.950633	0.588	0.19	0
	Control associated Hepatocytes	ENSSSAG00000002048	nme4	0.950604	0.949	0.623	0
	Control associated Hepatocytes	ENSSSAG00000054669	foxo1	0.939155	0.838	0.477	0
	Control associated Hepatocytes	ENSSSAG00000029524	sec14l7	0.938333	0.846	0.415	0
	Control associated Hepatocytes	ENSSSAG00000065355	ghra	0.927268	0.836	0.411	0
	Control associated Hepatocytes	ENSSSAG00000079450	masp2	0.927035	0.697	0.278	0
	Control associated Hepatocytes	ENSSSAG00000076293	iqgap2	0.920084	0.865	0.442	0
	Control associated Hepatocytes	ENSSSAG00000051516	tafa3	0.919631	0.842	0.413	0
	Control associated Hepatocytes	ENSSSAG00000047898	cpn1	0.918635	0.855	0.463	0
	Control associated Hepatocytes	ENSSSAG00000049151	slc38a3b	0.906191	0.887	0.502	0
	Control associated Hepatocytes	ENSSSAG00000043197	nfia	0.905928	0.433	0.119	0
	Control associated Hepatocytes	ENSSSAG00000073743	slc5a6b	0.903842	0.583	0.188	0
	Control associated Hepatocytes	ENSSSAG00000010211	brinp3a.2	0.903551	0.496	0.154	0
	Control associated Hepatocytes	ENSSSAG00000059298	eki1	0.903378	0.876	0.515	0
	Control associated Hepatocytes	ENSSSAG00000067784	cyp2ad2	0.902286	0.909	0.606	0
	Control associated Hepatocytes	ENSSSAG00000002398	pcdh1b	0.901147	0.77	0.357	0
	Control associated Hepatocytes	ENSSSAG00000010049	cyp2p6	0.900008	0.716	0.277	0
	Control associated Hepatocytes	ENSSSAG00000079999	mao	0.89978	0.444	0.12	0
	Control associated Hepatocytes	ENSSSAG00000046953	dlg3	0.893525	0.683	0.304	0
	Control associated Hepatocytes	ENSSSAG00000049983	cdh2	0.893422	0.551	0.214	0
	Control associated Hepatocytes	ENSSSAG00000065167	ripor1	0.89335	0.518	0.158	0
	Control associated Hepatocytes	ENSSSAG00000039391	ext1c	0.888145	0.381	0.094	0
	Control associated Hepatocytes	ENSSSAG00000063692	fbrsl1	0.882964	0.866	0.452	0
	Control associated Hepatocytes	ENSSSAG00000002900	disp1	0.87724	0.702	0.291	0
	Control associated Hepatocytes	ENSSSAG00000007469	apoba	0.874668	0.992	0.82	0
	Control associated Hepatocytes	ENSSSAG00000008949	ndrg1	0.873048	0.838	0.529	0
	Control associated Hepatocytes	ENSSSAG00000055729	dpydb	0.872522	0.799	0.42	0
	Control associated Hepatocytes	ENSSSAG00000065519	prodh2	0.868617	0.891	0.492	0
	Control associated Hepatocytes	ENSSSAG00000064538	dpyd	0.866293	0.852	0.455	0
	Control associated Hepatocytes	ENSSSAG00000079842	ush1c	0.862679	0.46	0.118	0
	Control associated Hepatocytes	ENSSSAG00000048493	slc44a5a	0.861702	0.697	0.381	0
	Control associated Hepatocytes	ENSSSAG00000059427	mcoln2	0.860691	0.87	0.487	0
	Control associated Hepatocytes	ENSSSAG00000045572	abca2	0.857638	0.674	0.279	0
	Control associated Hepatocytes	ENSSSAG00000069326	pgdh	0.854991	0.785	0.404	0
	Control associated Hepatocytes	ENSSSAG00000057624	msi2a	0.853382	0.632	0.245	0
	Control associated Hepatocytes	ENSSSAG00000056679	agrn	0.851975	0.448	0.121	0
	Control associated Hepatocytes	ENSSSAG00000024733	adcy6b	0.851726	0.574	0.19	0
	Control associated Hepatocytes	ENSSSAG00000066515	calcoco2	0.849832	0.732	0.316	0
	Control associated Hepatocytes	ENSSSAG00000000550	stxbp6	0.847091	0.476	0.145	0
	Control associated Hepatocytes	ENSSSAG00000072945	hnrll	0.84084	0.462	0.128	0
	Control associated Hepatocytes	ENSSSAG00000075823	cntn1	0.840659	0.697	0.32	0
	Control associated Hepatocytes	ENSSSAG00000080387	kcnh7	0.840277	0.332	0.088	0
	Control associated Hepatocytes	ENSSSAG00000079690	slc22a23	0.839485	0.467	0.15	0
	Control associated Hepatocytes	ENSSSAG00000006186	pros1	0.83287	0.588	0.215	0
	Control associated Hepatocytes	ENSSSAG00000078799	egfr	0.83106	0.58	0.217	0
	Control associated Hepatocytes	ENSSSAG00000004104	kiaa1522	0.829026	0.531	0.18	0
	Control associated Hepatocytes	ENSSSAG00000070365	tdo2a	0.825147	0.789	0.395	0
	Control associated Hepatocytes	ENSSSAG00000059275	grhprb	0.823926	0.689	0.292	0
	Control associated Hepatocytes	ENSSSAG00000077687	vav3b	0.818955	0.643	0.254	0
	Control associated Hepatocytes	ENSSSAG00000065400	tf2l1	0.816759	0.453	0.138	0
	Control associated Hepatocytes	ENSSSAG00000076912	ENSSSAG00000076912	0.815324	0.801	0.403	0
	Control associated Hepatocytes	ENSSSAG00000065873	zgc:64106	0.809461	0.581	0.203	0
	Control associated Hepatocytes	ENSSSAG00000074729	igdcc4	0.808746	0.567	0.192	0
	Control associated Hepatocytes	ENSSSAG00000042459	klf12	0.808194	0.52	0.176	0
	Control associated Hepatocytes	ENSSSAG00000042479	man1c1	0.802111	0.978	0.767	0
	Control associated Hepatocytes	ENSSSAG00000042400	gm7298	0.801339	0.988	0.835	0
	Control associated Hepatocytes	ENSSSAG00000010165	lcn2	0.80121	0.727	0.324	0
	Control associated Hepatocytes	ENSSSAG00000007648	cbln3	0.796506	0.397	0.114	0
	Control associated Hepatocytes	ENSSSAG00000005338	ENSSSAG00000005338	0.795169	0.984	0.805	0
	Control associated Hepatocytes	ENSSSAG00000010235	jag2	0.795012	0.386	0.103	0
	Control associated Hepatocytes	ENSSSAG00000009490	mthfs	0.792575	0.371	0.105	0
	Control associated Hepatocytes	ENSSSAG00000047875	igfbp-2b2	0.792381	0.592	0.227	0
	Control associated Hepatocytes	ENSSSAG00000069872	slc16a10	0.791589	0.636	0.294	0
	Control associated Hepatocytes	ENSSSAG00000074204	grm4	0.787046	0.441	0.141	0
	Control associated Hepatocytes	ENSSSAG00000007680	hal	0.785519	0.897	0.545	0
	Control associated Hepatocytes	ENSSSAG00000074925	tox2	0.785163	0.851	0.491	0
	Control associated Hepatocytes	ENSSSAG00000068487	rras2	0.782971	0.564	0.204	0
	Control associated Hepatocytes	ENSSSAG00000056138	epb41l4a	0.782727	0.575	0.217	0
	Control associated Hepatocytes	ENSSSAG00000043062	pagr1	0.780822	0.591	0.214	0
	Control associated Hepatocytes	ENSSSAG00000055524	ldlrap1a	0.778139	0.835	0.468	0
	Control associated Hepatocytes	ENSSSAG00000053611	asgrl1	0.777017	0.602	0.224	0
	Control associated Hepatocytes	ENSSSAG00000039832	irs2a	0.773868	0.417	0.108	0
	Control associated Hepatocytes	ENSSSAG00000067824	st3gal4	0.770831	0.777	0.387	0
	Control associated Hepatocytes	ENSSSAG00000075853	nr3c1	0.767503	0.632	0.264	0
	Control associated Hepatocytes	ENSSSAG00000027035	mptx2	0.766253	0.359	0.119	0
	Control associated Hepatocytes	ENSSSAG00000002207	slc16a2	0.765996	0.786	0.385	0
	Control associated Hepatocytes	ENSSSAG00000006118	c3	0.765801	1	0.994	0
	Control associated Hepatocytes	ENSSSAG00000054698	anos1	0.763445	0.435	0.134	0
	Control associated Hepatocytes	ENSSSAG00000000258	inpp5a	0.762927	0.593	0.232	0
	Control associated Hepatocytes	ENSSSAG00000078618	suclg2	0.76212	0.783	0.388	0
	Control associated Hepatocytes	ENSSSAG00000055846	nr1h4	0.761386	0.687	0.3	0
	Control associated Hepatocytes	ENSSSAG00000039646	ENSSSAG00000039646	0.756528	0.588	0.231	0
	Control associated Hepatocytes	ENSSSAG00000070823	mat1a	0.756193	0.583	0.283	0
	Control associated Hepatocytes	ENSSSAG00000003554	cyp3a65	0.754682	0.349	0.083	0
	Control associated Hepatocytes	ENSSSAG00000039344	slc13a5a	0.754427	0.834	0.459	0
	Control associated Hepatocytes	ENSSSAG00000079756	tgfbr1b	0.754369	0.678	0.299	0
	Control associated Hepatocytes	ENSSSAG00000048791	pipox	0.751191	0.349	0.077	0
	Control associated Hepatocytes	ENSSSAG00000001351	acsf2	0.751005	0.725	0.326	0
	Control associated Hepatocytes	ENSSSAG00000068970	plcd3a	0.750875	0.373	0.087	0
	Control associated Hepatocytes	ENSSSAG00000049967	mia2	0.748809	0.618	0.244	0
	Control associated Hepatocytes	ENSSSAG00000053453	col18a1a	0.748686	0.767	0.382	0
	Control associated Hepatocytes	ENSSSAG00000048920	ndrg1	0.746415	0.33	0.086	0
	Control associated Hepatocytes	ENSSSAG00000052812	ankzf1	0.746117	0.461	0.158	0
	Control associated Hepatocytes	ENSSSAG00000079851	tns3	0.742359	0.611	0.255	0
	Control associated Hepatocytes	ENSSSAG00000075952	stpg2	0.741909	0.394	0.106	0
	Control associated Hepatocytes	ENSSSAG00000043648	fgb	0.741712	0.998	0.93	0
	Control associated Hepatocytes	ENSSSAG00000069579	fam102ab	0.741562	0.705	0.344	0
	Control associated Hepatocytes	ENSSSAG00000081333	fbrsl1	0.740848	0.755	0.339	0
	Control associated Hepatocytes	ENSSSAG00000039262	oxr1	0.740323	0.452	0.145	0
	Control associated Hepatocytes	ENSSSAG00000070755	si:ch211-200p22.4	0.740035	0.491	0.168	0
	Control associated Hepatocytes	ENSSSAG00000053843	kmo	0.739339	0.688	0.291	0
	Control associated Hepatocytes	ENSSSAG00000074752	gch1	0.739087	0.485	0.161	0
	Control associated Hepatocytes	ENSSSAG00000006108	slc2a2	0.738854	0.378	0.097	0
	Control associated Hepatocytes	ENSSSAG00000054782	daam1b	0.737868	0.42	0.129	0
	Control associated Hepatocytes	ENSSSAG00000056916	htr2cl1	0.736795	0.396	0.115	0
	Control associated Hepatocytes	ENSSSAG00000064795	ncoa3	0.736312	0.758	0.371	0
	Control associated Hepatocytes	ENSSSAG00000054248	st3gal4	0.736271	0.8	0.42	0
	Control associated Hepatocytes	ENSSSAG00000076969	npas3	0.736031	0.327	0.071	0
	Control associated Hepatocytes	ENSSSAG00000040048	ENSSSAG00000040048	0.734306	0.615	0.245	0
	Control associated Hepatocytes	ENSSSAG00000063199	dennd5b	0.732541	0.582	0.221	0
	Control associated Hepatocytes	ENSSSAG00000015358	cpeb3	0.731943	0.388	0.119	0
	Control associated Hepatocytes	ENSSSAG00000074938	nupr1	0.730527	0.447	0.167	0
	Control associated Hepatocytes	ENSSSAG00000039229	zgc:158328	0.729229	0.576	0.227	0
	Control associated Hepatocytes	ENSSSAG00000041854	abca1a	0.727662	0.886	0.534	0
	Control associated Hepatocytes	ENSSSAG00000073815	man1c1	0.727577	0.946	0.661	0
	Control associated Hepatocytes	ENSSSAG00000078255	magi1a	0.726417	0.781	0.389	0
	Control associated Hepatocytes	ENSSSAG00000065289	si:ch211-221f10.2	0.723952	0.363	0.09	0
	Control associated Hepatocytes	ENSSSAG00000068779	mat1a	0.723352	0.766	0.409	0
	Control associated Hepatocytes	ENSSSAG00000063651	gk5	0.721739	0.491	0.159	0
	Control associated Hepatocytes	ENSSSAG00000007887	egfr	0.719852	0.795	0.413	0
	Control associated Hepatocytes	ENSSSAG00000056464	sox6	0.719253	0.672	0.295	0
	Control associated Hepatocytes	ENSSSAG00000075158	rhobtb4	0.718989	0.676	0.339	0
	Control associated Hepatocytes	ENSSSAG00000000971	slc22a23	0.718251	0.512	0.191	0
	Control associated Hepatocytes	ENSSSAG00000076721	lrp1ab	0.717469	0.887	0.529	0
	Control associated Hepatocytes	ENSSSAG00000015864	s38a2	0.714693	0.865	0.637	0
	Control associated Hepatocytes	ENSSSAG00000052155	insrb	0.714463	0.726	0.35	0
	Control associated Hepatocytes	ENSSSAG00000058469	erbb4b	0.711433	0.529	0.219	0
	Control associated Hepatocytes	ENSSSAG00000075140	st3gal3b	0.709731	0.895	0.566	0
	Control associated Hepatocytes	ENSSSAG00000045520	fbxo40.2	0.70856	0.861	0.492	0
	Control associated Hepatocytes	ENSSSAG00000069946	slc12a4	0.708387	0.726	0.336	0
	Control associated Hepatocytes	ENSSSAG00000074823	sh2b1	0.70712	0.791	0.465	0
	Control associated Hepatocytes	ENSSSAG00000074309	ENSSSAG00000074309	0.703297	0.395	0.125	0
	Control associated Hepatocytes	ENSSSAG00000042221	acox1	0.703261	0.704	0.321	0
	Control associated Hepatocytes	ENSSSAG00000075241	crhr2	0.702615	0.356	0.102	0
	Control associated Hepatocytes	ENSSSAG00000016597	zbtb16a	0.701807	0.384	0.12	0
	Control associated Hepatocytes	ENSSSAG00000076631	cd4-1	0.701299	0.422	0.129	0
	Control associated Hepatocytes	ENSSSAG00000040814	ENSSSAG00000040814	0.698189	0.409	0.126	0
	Control associated Hepatocytes	ENSSSAG00000000909	mdhc	0.697802	0.32	0.075	0
	Control associated Hepatocytes	ENSSSAG00000042736	egln1	0.69703	0.516	0.181	0
	Control associated Hepatocytes	ENSSSAG00000053793	bcas3	0.694732	0.506	0.179	0
	Control associated Hepatocytes	ENSSSAG00000068962	glud1	0.693395	0.432	0.135	0
	Control associated Hepatocytes	ENSSSAG00000057517	kalrna	0.693214	0.443	0.149	0
	Control associated Hepatocytes	ENSSSAG00000051525	arid3b	0.692916	0.579	0.232	0
	Control associated Hepatocytes	ENSSSAG00000067899	ENSSSAG00000067899	0.692286	0.607	0.24	0
	Control associated Hepatocytes	ENSSSAG00000077820	foxp1b	0.690806	0.521	0.223	0
	Control associated Hepatocytes	ENSSSAG00000064222	chka	0.689295	0.543	0.219	0
	Control associated Hepatocytes	ENSSSAG00000056239	cuedc1	0.689182	0.859	0.477	0
	Control associated Hepatocytes	ENSSSAG00000080140	rasgrf2a	0.68899	0.354	0.096	0
	Control associated Hepatocytes	ENSSSAG00000076090	srgap1a	0.688788	0.454	0.146	0
	Control associated Hepatocytes	ENSSSAG00000055816	atp11c	0.686593	0.712	0.334	0
	Control associated Hepatocytes	ENSSSAG00000080981	arhgap12b	0.686581	0.67	0.312	0
	Control associated Hepatocytes	ENSSSAG00000002405	luzp1	0.68653	0.396	0.127	0
	Control associated Hepatocytes	ENSSSAG00000052835	tpst1	0.686125	0.455	0.15	0
	Control associated Hepatocytes	ENSSSAG00000077798	mib2	0.685412	0.628	0.289	0
	Control associated Hepatocytes	ENSSSAG00000075701	nfia	0.685396	0.47	0.164	0
	Control associated Hepatocytes	ENSSSAG00000004182	tp53inp2	0.685186	0.618	0.276	0
	Control associated Hepatocytes	ENSSSAG00000066969	nckap5	0.684209	0.547	0.206	0
	Control associated Hepatocytes	ENSSSAG00000079724	ENSSSAG00000079724	0.683312	0.387	0.106	0
	Control associated Hepatocytes	ENSSSAG00000078044	pdzrn3b	0.683153	0.457	0.155	0
	Control associated Hepatocytes	ENSSSAG00000040571	ctnna2	0.682218	0.62	0.25	0
	Control associated Hepatocytes	ENSSSAG00000017625	pcxa	0.681337	0.645	0.342	0
	Control associated Hepatocytes	ENSSSAG00000040494	raver2	0.680872	0.374	0.098	0
	Control associated Hepatocytes	ENSSSAG00000043562	masp1	0.67885	0.667	0.269	0
	Control associated Hepatocytes	ENSSSAG00000038613	unc13b	0.676209	0.376	0.106	0
	Control associated Hepatocytes	ENSSSAG00000006072	cpb2	0.67504	0.753	0.371	0
	Control associated Hepatocytes	ENSSSAG00000071644	rap1gap	0.673948	0.871	0.522	0
	Control associated Hepatocytes	ENSSSAG00000047358	agrn	0.672433	0.708	0.332	0
	Control associated Hepatocytes	ENSSSAG00000043103	kank1	0.672167	0.625	0.264	0
	Control associated Hepatocytes	ENSSSAG00000000880	ythdf1	0.671901	0.405	0.135	0
	Control associated Hepatocytes	ENSSSAG00000079867	msrb2	0.669514	0.508	0.181	0
	Control associated Hepatocytes	ENSSSAG00000079631	cactin	0.668775	0.756	0.443	0
	Control associated Hepatocytes	ENSSSAG00000061144	pde5a	0.667046	0.433	0.14	0
	Control associated Hepatocytes	ENSSSAG00000076563	rcan2	0.666698	0.37	0.126	0
	Control associated Hepatocytes	ENSSSAG00000009191	si:ch211-127i16.2	0.666486	0.329	0.083	0
	Control associated Hepatocytes	ENSSSAG00000063711	ENSSSAG00000063711	0.665837	0.982	0.827	0
	Control associated Hepatocytes	ENSSSAG00000070496	igdcc4	0.664763	0.491	0.169	0
	Control associated Hepatocytes	ENSSSAG00000055071	wasf1	0.664348	0.349	0.099	0
	Control associated Hepatocytes	ENSSSAG00000041749	ndst2a	0.662683	0.411	0.126	0
	Control associated Hepatocytes	ENSSSAG00000006935	acbd5a	0.662181	0.45	0.138	0
	Control associated Hepatocytes	ENSSSAG00000067301	ttc7a	0.661889	0.409	0.133	0
	Control associated Hepatocytes	ENSSSAG00000048657	plg	0.660013	0.998	0.912	0
	Control associated Hepatocytes	ENSSSAG00000072471	diabloa	0.659322	0.357	0.112	0
	Control associated Hepatocytes	ENSSSAG00000041778	lrrc58	0.658934	0.392	0.117	0
	Control associated Hepatocytes	ENSSSAG00000040777	adcy6b	0.657784	0.639	0.279	0
	Control associated Hepatocytes	ENSSSAG00000012590	plecb	0.654982	0.423	0.138	0
	Control associated Hepatocytes	ENSSSAG00000040993	ENSSSAG00000040993	0.654874	0.394	0.116	0
	Control associated Hepatocytes	ENSSSAG00000064500	zbtb16a	0.653983	0.339	0.098	0
	Control associated Hepatocytes	ENSSSAG00000028208	kcnk5	0.651964	0.413	0.164	0
	Control associated Hepatocytes	ENSSSAG00000046654	robo2	0.650478	0.472	0.169	0
	Control associated Hepatocytes	ENSSSAG00000081350	ppckc	0.64967	0.465	0.159	0
	Control associated Hepatocytes	ENSSSAG00000050748	ppp1r37	0.649074	0.517	0.191	0
	Control associated Hepatocytes	ENSSSAG00000006147	cobl	0.646342	0.37	0.103	0
	Control associated Hepatocytes	ENSSSAG00000065724	brf1b	0.644171	0.334	0.097	0
	Control associated Hepatocytes	ENSSSAG00000000181	sema4ga	0.643393	0.782	0.421	0
	Control associated Hepatocytes	ENSSSAG00000080967	ENSSSAG00000080967	0.641407	0.54	0.21	0
	Control associated Hepatocytes	ENSSSAG00000077356	cdh23	0.64017	0.577	0.209	0
	Control associated Hepatocytes	ENSSSAG00000077414	ext1b	0.637581	0.538	0.221	0
	Control associated Hepatocytes	ENSSSAG00000054597	si:dkey-239i20.2	0.636435	0.514	0.191	0
	Control associated Hepatocytes	ENSSSAG00000056085	acmsd	0.635484	0.671	0.301	0
	Control associated Hepatocytes	ENSSSAG00000040028	sec14l2	0.635174	0.582	0.247	0
	Control associated Hepatocytes	ENSSSAG00000045956	pah	0.634115	0.52	0.214	0
	Control associated Hepatocytes	ENSSSAG00000077910	slc25a36	0.630737	0.77	0.437	0
	Control associated Hepatocytes	ENSSSAG00000077724	foxp1b	0.630103	0.382	0.117	0
	Control associated Hepatocytes	ENSSSAG00000072444	zgc:103559	0.629645	0.621	0.277	0
	Control associated Hepatocytes	ENSSSAG00000069743	onecut2	0.629042	0.703	0.341	0
	Control associated Hepatocytes	ENSSSAG00000071761	uvrag	0.62775	0.522	0.205	0
	Control associated Hepatocytes	ENSSSAG00000041054	si:ch211-272n13.3	0.627253	0.361	0.102	0
	Control associated Hepatocytes	ENSSSAG00000056272	mtss1	0.62713	0.958	0.694	0
	Control associated Hepatocytes	ENSSSAG00000077976	slc29a1	0.625936	0.603	0.268	0
	Control associated Hepatocytes	ENSSSAG00000050265	crb1	0.625797	1	0.999	0
	Control associated Hepatocytes	ENSSSAG00000075711	znf827	0.624954	0.55	0.222	0
	Control associated Hepatocytes	ENSSSAG00000069345	lmbr1l	0.62264	0.683	0.349	0
	Control associated Hepatocytes	ENSSSAG00000033744	msl1b	0.622417	0.423	0.134	0
	Control associated Hepatocytes	ENSSSAG00000062666	sik2b	0.622187	0.321	0.082	0
	Control associated Hepatocytes	ENSSSAG00000009414	rbks	0.622038	0.453	0.161	0
	Control associated Hepatocytes	ENSSSAG00000065896	slc35d2	0.622029	0.372	0.113	0
	Control associated Hepatocytes	ENSSSAG00000064601	ENSSSAG00000064601	0.619744	0.591	0.251	0
	Control associated Hepatocytes	ENSSSAG00000004197	ppfibp2	0.619395	0.44	0.153	0
	Control associated Hepatocytes	ENSSSAG00000018923	abca1	0.616558	0.394	0.126	0
	Control associated Hepatocytes	ENSSSAG00000004627	htr4	0.616486	0.325	0.094	0
	Control associated Hepatocytes	ENSSSAG00000039635	ncoa1	0.615692	0.524	0.213	0
	Control associated Hepatocytes	ENSSSAG00000058806	znf516	0.613064	0.427	0.142	0
	Control associated Hepatocytes	ENSSSAG00000062169	nr3c1	0.611633	0.411	0.141	0
	Control associated Hepatocytes	ENSSSAG00000069442	ulk2	0.610643	0.318	0.098	0
	Control associated Hepatocytes	ENSSSAG00000067849	tlcd4	0.610106	0.334	0.097	0
	Control associated Hepatocytes	ENSSSAG00000072098	scrib	0.609604	0.364	0.112	0
	Control associated Hepatocytes	ENSSSAG00000040343	prg4	0.609559	0.82	0.492	0
	Control associated Hepatocytes	ENSSSAG00000075049	porb	0.609448	0.766	0.411	0
	Control associated Hepatocytes	ENSSSAG00000076094	nphp4	0.607645	0.359	0.129	0
	Control associated Hepatocytes	ENSSSAG00000069813	kdm6a	0.607308	0.598	0.265	0
	Control associated Hepatocytes	ENSSSAG00000006582	at233	0.606817	0.896	0.647	0
	Control associated Hepatocytes	ENSSSAG00000010077	rcl1	0.606762	0.809	0.47	0
	Control associated Hepatocytes	ENSSSAG00000047602	hsf1	0.605797	0.759	0.425	0
	Control associated Hepatocytes	ENSSSAG00000015764	dennd5b	0.605689	0.46	0.166	0
	Control associated Hepatocytes	ENSSSAG00000040506	coro1b	0.60454	0.421	0.153	0
	Control associated Hepatocytes	ENSSSAG00000002466	pfkfb1	0.604036	0.921	0.637	0
	Control associated Hepatocytes	ENSSSAG00000071611	znrf3	0.603828	0.471	0.188	0
	Control associated Hepatocytes	ENSSSAG00000068769	dpys	0.602828	0.356	0.104	0
	Control associated Hepatocytes	ENSSSAG00000040520	raver2	0.602427	0.635	0.287	0
	Control associated Hepatocytes	ENSSSAG00000057716	pnp4b	0.601348	0.666	0.328	0
	Control associated Hepatocytes	ENSSSAG00000065862	cc14a	0.601249	0.523	0.203	0
	Control associated Hepatocytes	ENSSSAG00000072410	errfi	0.599803	0.376	0.131	0
	Control associated Hepatocytes	ENSSSAG00000069897	ENSSSAG00000069897	0.599738	0.722	0.368	0
	Control associated Hepatocytes	ENSSSAG00000000701	cnksr1	0.59972	0.477	0.179	0
	Control associated Hepatocytes	ENSSSAG00000064415	gpatch8	0.598999	0.509	0.188	0
	Control associated Hepatocytes	ENSSSAG00000061236	ptprub	0.598205	0.474	0.223	0
	Control associated Hepatocytes	ENSSSAG00000008168	fndc3ba	0.597506	0.562	0.241	0
	Control associated Hepatocytes	ENSSSAG00000054543	ppp1r3g	0.597317	0.429	0.16	0
	Control associated Hepatocytes	ENSSSAG00000064496	foxn3	0.595395	0.47	0.181	0
	Control associated Hepatocytes	ENSSSAG00000001353	dym	0.593131	0.463	0.176	0
	Control associated Hepatocytes	ENSSSAG00000077998	glud1b	0.593128	0.351	0.104	0
	Control associated Hepatocytes	ENSSSAG00000010616	stat5b	0.592833	0.418	0.145	0
	Control associated Hepatocytes	ENSSSAG00000078000	ENSSSAG00000078000	0.592777	0.482	0.182	0
	Control associated Hepatocytes	ENSSSAG00000040329	ENSSSAG00000040329	0.590413	0.491	0.189	0
	Control associated Hepatocytes	ENSSSAG00000070277	b3glt	0.590139	0.31	0.079	0
	Control associated Hepatocytes	ENSSSAG00000079135	bmp1a	0.589871	0.381	0.132	0
	Control associated Hepatocytes	ENSSSAG00000041836	ENSSSAG00000041836	0.589793	0.975	0.788	0
	Control associated Hepatocytes	ENSSSAG00000069091	chst13	0.587604	0.462	0.17	0
	Control associated Hepatocytes	ENSSSAG00000007455	ogdh	0.586912	0.472	0.175	0
	Control associated Hepatocytes	ENSSSAG00000008380	lamc1	0.586379	0.594	0.255	0
	Control associated Hepatocytes	ENSSSAG00000055241	foxo3b	0.58525	0.317	0.098	0
	Control associated Hepatocytes	ENSSSAG00000077938	fam107a	0.58469	0.379	0.132	0
	Control associated Hepatocytes	ENSSSAG00000039639	xdh	0.584062	0.729	0.388	0
	Control associated Hepatocytes	ENSSSAG00000003941	mthfd1a	0.582897	0.319	0.092	0
	Control associated Hepatocytes	ENSSSAG00000047501	fam102ab	0.582412	0.391	0.145	0
	Control associated Hepatocytes	ENSSSAG00000002641	esr2b	0.581385	0.712	0.351	0
	Control associated Hepatocytes	ENSSSAG00000070792	gpc4	0.580052	0.476	0.181	0
	Control associated Hepatocytes	ENSSSAG00000054974	soat2	0.578298	0.641	0.317	0
	Control associated Hepatocytes	ENSSSAG00000065431	med12	0.578176	0.428	0.143	0
	Control associated Hepatocytes	ENSSSAG00000006858	atxn2l	0.577666	0.72	0.365	0
	Control associated Hepatocytes	ENSSSAG00000079274	sema5b	0.576629	0.726	0.411	0
	Control associated Hepatocytes	ENSSSAG00000068594	ENSSSAG00000068594	0.576074	0.427	0.156	0
	Control associated Hepatocytes	ENSSSAG00000061057	sema4gb	0.575927	0.494	0.203	0
	Control associated Hepatocytes	ENSSSAG00000007939	eif4bb	0.574223	0.624	0.292	0
	Control associated Hepatocytes	ENSSSAG00000041507	xirp2a	0.572344	0.559	0.258	0
	Control associated Hepatocytes	ENSSSAG00000007639	arrd3	0.572096	0.305	0.147	0
	Control associated Hepatocytes	ENSSSAG00000073438	vdr0	0.569324	0.484	0.198	0
	Control associated Hepatocytes	ENSSSAG00000007518	jarid2b	0.568859	0.427	0.154	0
	Control associated Hepatocytes	ENSSSAG00000003979	clocka	0.566857	0.33	0.1	0
	Control associated Hepatocytes	ENSSSAG00000057239	stox2a	0.565229	0.567	0.258	0
	Control associated Hepatocytes	ENSSSAG00000068705	mprip	0.565033	0.486	0.186	0
	Control associated Hepatocytes	ENSSSAG00000047353	npr2	0.560196	0.729	0.385	0
	Control associated Hepatocytes	ENSSSAG00000071294	ccn4a	0.560007	0.979	0.816	0
	Control associated Hepatocytes	ENSSSAG00000001822	spsb4	0.559295	0.386	0.161	0
	Control associated Hepatocytes	ENSSSAG00000066177	pemt	0.559143	0.435	0.166	0
	Control associated Hepatocytes	ENSSSAG00000073160	ankrd11	0.558421	0.51	0.205	0
	Control associated Hepatocytes	ENSSSAG00000043737	tap2t	0.557707	0.37	0.119	0
	Control associated Hepatocytes	ENSSSAG00000005304	pica	0.556406	0.663	0.316	0
	Control associated Hepatocytes	ENSSSAG00000057894	peam3	0.555106	0.957	0.742	0
	Control associated Hepatocytes	ENSSSAG00000055780	thrb	0.555064	0.576	0.251	0
	Control associated Hepatocytes	ENSSSAG00000050590	daam1	0.55339	0.407	0.136	0
	Control associated Hepatocytes	ENSSSAG00000000820	ugp2a	0.553013	0.601	0.27	0
	Control associated Hepatocytes	ENSSSAG00000053276	iws1	0.551683	0.482	0.19	0
	Control associated Hepatocytes	ENSSSAG00000007052	kpca	0.550309	0.513	0.214	0
	Control associated Hepatocytes	ENSSSAG00000042131	gpc4	0.5492	0.425	0.161	0
	Control associated Hepatocytes	ENSSSAG00000081291	nckap5l	0.548671	0.35	0.112	0
	Control associated Hepatocytes	ENSSSAG00000079157	palld	0.548042	0.34	0.1	0
	Control associated Hepatocytes	ENSSSAG00000062406	hpd	0.547079	0.667	0.349	0
	Control associated Hepatocytes	ENSSSAG00000053190	agmo	0.546972	0.419	0.163	0
	Control associated Hepatocytes	ENSSSAG00000068750	ankrd13c	0.546683	0.344	0.106	0
	Control associated Hepatocytes	ENSSSAG00000058297	plekha7a	0.546551	0.553	0.221	0
	Control associated Hepatocytes	ENSSSAG00000004963	scp2	0.546376	0.515	0.211	0
	Control associated Hepatocytes	ENSSSAG00000048683	fam20cb	0.546204	0.381	0.144	0
	Control associated Hepatocytes	ENSSSAG00000040279	capn2b	0.545608	0.556	0.237	0
	Control associated Hepatocytes	ENSSSAG00000005175	fmn1	0.545161	0.325	0.104	0
	Control associated Hepatocytes	ENSSSAG00000054647	pgdh	0.544927	0.641	0.33	0
	Control associated Hepatocytes	ENSSSAG00000075740	mtss1	0.54402	0.503	0.206	0
	Control associated Hepatocytes	ENSSSAG00000003849	utrn	0.542748	0.531	0.219	0
	Control associated Hepatocytes	ENSSSAG00000005874	tmem135	0.540966	0.429	0.155	0
	Control associated Hepatocytes	ENSSSAG00000051799	bcas3	0.540904	0.504	0.211	0
	Control associated Hepatocytes	ENSSSAG00000079479	zgc:136858	0.54023	0.31	0.089	0
	Control associated Hepatocytes	ENSSSAG00000064742	rnf24	0.539474	0.395	0.141	0
	Control associated Hepatocytes	ENSSSAG00000070468	ar	0.539456	0.326	0.111	0
	Control associated Hepatocytes	ENSSSAG00000023468	gpatch8	0.537863	0.38	0.12	0
	Control associated Hepatocytes	ENSSSAG00000073370	4933416i08rik	0.535763	0.316	0.099	0
	Control associated Hepatocytes	ENSSSAG00000000384	zgc:123105	0.534548	0.508	0.229	0
	Control associated Hepatocytes	ENSSSAG00000074769	fam172a	0.533665	0.378	0.127	0
	Control associated Hepatocytes	ENSSSAG00000078516	adgrl3	0.529267	0.357	0.127	0
	Control associated Hepatocytes	ENSSSAG00000049315	ENSSSAG00000049315	0.52925	0.449	0.172	0
	Control associated Hepatocytes	ENSSSAG00000044805	al3a2	0.528952	0.455	0.179	0
	Control associated Hepatocytes	ENSSSAG00000039894	pik3c2b	0.527863	0.366	0.119	0
	Control associated Hepatocytes	ENSSSAG00000007506	gramd4a	0.526296	0.395	0.153	0
	Control associated Hepatocytes	ENSSSAG00000010768	lrba	0.526064	0.353	0.116	0
	Control associated Hepatocytes	ENSSSAG00000066870	syndig1	0.523104	0.405	0.157	0
	Control associated Hepatocytes	ENSSSAG00000063800	st3gal3a	0.52283	0.369	0.116	0
	Control associated Hepatocytes	ENSSSAG00000075664	patj	0.522747	0.711	0.375	0
	Control associated Hepatocytes	ENSSSAG00000048551	slc2a4rg	0.521928	0.616	0.346	0
	Control associated Hepatocytes	ENSSSAG00000064199	slc38a3b	0.521268	0.596	0.28	0
	Control associated Hepatocytes	ENSSSAG00000041814	btnl2	0.521145	0.567	0.248	0
	Control associated Hepatocytes	ENSSSAG00000044731	acsbg3	0.52048	0.514	0.22	0
	Control associated Hepatocytes	ENSSSAG00000058470	iqgap2	0.519483	0.45	0.178	0
	Control associated Hepatocytes	ENSSSAG00000051595	cata	0.519328	0.947	0.714	0
	Control associated Hepatocytes	ENSSSAG00000041916	ENSSSAG00000041916	0.518898	0.463	0.18	0
	Control associated Hepatocytes	ENSSSAG00000046962	c4	0.517238	0.999	0.908	0
	Control associated Hepatocytes	ENSSSAG00000069683	cp2m1	0.515512	0.544	0.284	0
	Control associated Hepatocytes	ENSSSAG00000006557	txnip	0.514821	0.368	0.148	0
	Control associated Hepatocytes	ENSSSAG00000002648	glu2b	0.514517	0.494	0.202	0
	Control associated Hepatocytes	ENSSSAG00000045280	susd2	0.514231	0.412	0.159	0
	Control associated Hepatocytes	ENSSSAG00000057121	ENSSSAG00000057121	0.511741	0.874	0.585	0
	Control associated Hepatocytes	ENSSSAG00000009294	evi5b	0.511026	0.407	0.146	0
	Control associated Hepatocytes	ENSSSAG00000042668	c5	0.510088	1	0.992	0
	Control associated Hepatocytes	ENSSSAG00000002134	aldh8a1	0.509364	0.31	0.098	0
	Control associated Hepatocytes	ENSSSAG00000009104	ENSSSAG00000009104	0.50861	0.397	0.154	0
	Control associated Hepatocytes	ENSSSAG00000075272	tasp1	0.508061	0.475	0.205	0
	Control associated Hepatocytes	ENSSSAG00000077605	gfra3	0.507785	0.447	0.175	0
	Control associated Hepatocytes	ENSSSAG00000080288	rtf2	0.507767	0.459	0.191	0
	Control associated Hepatocytes	ENSSSAG00000013054	tns3	0.507725	0.619	0.317	0
	Control associated Hepatocytes	ENSSSAG00000077149	si:ch211-117c9.2	0.507494	0.376	0.141	0
	Control associated Hepatocytes	ENSSSAG00000072267	cxadr	0.505822	0.581	0.279	0
	Control associated Hepatocytes	ENSSSAG00000002296	srcin1	0.50456	0.339	0.114	0
	Control associated Hepatocytes	ENSSSAG00000039144	srsf11	0.504426	0.374	0.13	0
	Control associated Hepatocytes	ENSSSAG00000004649	fam222ba	0.504324	0.328	0.102	0
	Control associated Hepatocytes	ENSSSAG00000008692	nav2b	0.504311	0.319	0.099	0
	Control associated Hepatocytes	ENSSSAG00000008210	mocos	0.504144	0.32	0.096	0
	Control associated Hepatocytes	ENSSSAG00000053272	arhgap32	0.504086	0.377	0.134	0
	Control associated Hepatocytes	ENSSSAG00000068121	fcho2	0.503763	0.463	0.184	0
	Control associated Hepatocytes	ENSSSAG00000009143	ell	0.503001	0.38	0.134	0
	Control associated Hepatocytes	ENSSSAG00000048699	znf704	0.502963	0.32	0.103	0
	Control associated Hepatocytes	ENSSSAG00000043440	mark2b	0.501153	0.564	0.251	0
	Control associated Hepatocytes	ENSSSAG00000048882	abr	0.500642	0.381	0.149	0
	Cycling Hepatocytes	ENSSSAG00000066206	ckap5	1.95443	0.5	0.008	0
	Cycling Hepatocytes	ENSSSAG00000066460	phc2	1.67884	0.434	0.016	5.67792e-248
	Cycling Hepatocytes	ENSSSAG00000073454	cenpe	1.45785	0.349	0.002	0
	Cycling Hepatocytes	ENSSSAG00000060705	cenpp	1.09444	0.321	0.041	6.11555e-43
	Cycling Hepatocytes	ENSSSAG00000043054	kif22	1.08012	0.302	0.024	2.25504e-70
	Cycling Hepatocytes	ENSSSAG00000072765	pcnt	0.897548	0.387	0.161	4.37823e-07
	Cycling Hepatocytes	ENSSSAG00000050690	si:dkeyp-19e1.3	0.874768	0.302	0.068	3.67699e-17
	Cycling Hepatocytes	ENSSSAG00000076094	nphp4	0.845492	0.415	0.218	0.00305609
	Cycling Hepatocytes	ENSSSAG00000063886	csmd3a	0.812214	0.358	0.157	9.15261e-05
	Cycling Hepatocytes	ENSSSAG00000070648	slc25a55a	0.773698	0.396	0.176	2.51014e-05
	Cycling Hepatocytes	ENSSSAG00000071741	st3gal3b	0.741481	0.358	0.156	9.75264e-05
	Cycling Hepatocytes	ENSSSAG00000008830	tbcelb	0.731064	0.387	0.184	0.000258466
	Cycling Hepatocytes	ENSSSAG00000047926	plekhg3	0.674516	0.802	0.531	9.22562e-06
	Cycling Hepatocytes	ENSSSAG00000073075	med13a	0.648936	0.425	0.206	0.000494869
	Cycling Hepatocytes	ENSSSAG00000015547	slc6a17	0.603275	0.387	0.199	0.0408155
	Cycling Hepatocytes	ENSSSAG00000042607	sept15	0.524605	0.311	0.144	0.0334351
	Infection associated Hepatocytes	ENSSSAG00000054661	grp78	1.30644	0.943	0.866	0
	Infection associated Hepatocytes	ENSSSAG00000003833	stea4	1.26354	0.693	0.404	0
	Infection associated Hepatocytes	ENSSSAG00000060468	hp	1.24903	0.805	0.541	0
	Infection associated Hepatocytes	ENSSSAG00000053028	hepc1	1.23276	0.755	0.448	0
	Infection associated Hepatocytes	ENSSSAG00000068922	ENSSSAG00000068922	1.22123	0.924	0.824	0
	Infection associated Hepatocytes	ENSSSAG00000068171	hamp1	1.20337	0.689	0.359	0
	Infection associated Hepatocytes	ENSSSAG00000045039	mfap4	1.18966	0.757	0.5	0
	Infection associated Hepatocytes	ENSSSAG00000070462	hsp90b1	1.17763	0.625	0.325	0
	Infection associated Hepatocytes	ENSSSAG00000046715	mtor	1.14609	0.703	0.462	0
	Infection associated Hepatocytes	ENSSSAG00000056483	cmtd1	1.12916	0.538	0.309	0
	Infection associated Hepatocytes	ENSSSAG00000076658	c209e	1.07896	0.86	0.693	0
	Infection associated Hepatocytes	ENSSSAG00000039353	ENSSSAG00000039353	1.06689	0.579	0.338	0
	Infection associated Hepatocytes	ENSSSAG00000065153	pdia6	1.02045	0.8	0.624	0
	Infection associated Hepatocytes	ENSSSAG00000079178	armet	1.01849	0.596	0.357	0
	Infection associated Hepatocytes	ENSSSAG00000081124	dnajc3	0.945892	0.576	0.37	0
	Infection associated Hepatocytes	ENSSSAG00000051046	hsp90b1	0.943664	0.686	0.454	0
	Infection associated Hepatocytes	ENSSSAG00000042766	hspa5	0.906599	0.514	0.292	0
	Infection associated Hepatocytes	ENSSSAG00000064384	trf	0.892042	1	1	0
	Infection associated Hepatocytes	ENSSSAG00000039008	sec61a1	0.891193	0.557	0.363	0
	Infection associated Hepatocytes	ENSSSAG00000063296	ENSSSAG00000063296	0.891048	0.87	0.74	0
	Infection associated Hepatocytes	ENSSSAG00000070523	hyou1	0.881471	0.678	0.498	0
	Infection associated Hepatocytes	ENSSSAG00000007114	si:ch1073-126c3.2	0.881097	0.863	0.727	0
	Infection associated Hepatocytes	ENSSSAG00000046822	p4hb	0.843859	0.687	0.532	0
	Infection associated Hepatocytes	ENSSSAG00000017218	btd	0.841191	0.978	0.95	0
	Infection associated Hepatocytes	ENSSSAG00000040735	clc4e	0.835404	0.979	0.959	0
	Infection associated Hepatocytes	ENSSSAG00000042522	ENSSSAG00000042522	0.829233	0.966	0.94	0
	Infection associated Hepatocytes	ENSSSAG00000076003	lect2	0.827291	0.895	0.815	0
	Infection associated Hepatocytes	ENSSSAG00000058499	calr3b	0.81703	0.653	0.506	0
	Infection associated Hepatocytes	ENSSSAG00000049001	ENSSSAG00000049001	0.785801	0.998	0.996	0
	Infection associated Hepatocytes	ENSSSAG00000073640	pdia3	0.778098	0.61	0.464	0
	Infection associated Hepatocytes	ENSSSAG00000047514	pdia4	0.771564	0.795	0.677	0
	Infection associated Hepatocytes	ENSSSAG00000005549	evplb	0.771084	0.404	0.268	0
	Infection associated Hepatocytes	ENSSSAG00000010287	pdia3	0.762948	0.619	0.484	0
	Infection associated Hepatocytes	ENSSSAG00000074983	ENSSSAG00000074983	0.758234	0.798	0.696	0
	Infection associated Hepatocytes	ENSSSAG00000003534	ENSSSAG00000003534	0.757116	0.999	0.999	0
	Infection associated Hepatocytes	ENSSSAG00000046808	p4hb	0.753946	0.818	0.715	0
	Infection associated Hepatocytes	ENSSSAG00000054176	fkb11	0.747877	0.419	0.285	0
	Infection associated Hepatocytes	ENSSSAG00000045009	ENSSSAG00000045009	0.743454	0.997	0.993	0
	Infection associated Hepatocytes	ENSSSAG00000072606	agt	0.739079	0.968	0.945	0
	Infection associated Hepatocytes	ENSSSAG00000003242	calr3	0.734714	0.6	0.464	0
	Infection associated Hepatocytes	ENSSSAG00000039686	ENSSSAG00000039686	0.699233	0.94	0.893	0
	Infection associated Hepatocytes	ENSSSAG00000068785	dpep1	0.698648	0.346	0.236	2.8321e-260
	Infection associated Hepatocytes	ENSSSAG00000081086	rla0	0.697512	0.706	0.592	0
	Infection associated Hepatocytes	ENSSSAG00000069900	hm13	0.68887	0.407	0.282	0
	Infection associated Hepatocytes	ENSSSAG00000053124	cfhl4	0.684005	0.993	0.981	0
	Infection associated Hepatocytes	ENSSSAG00000050374	slc13a5b	0.677437	0.657	0.534	0
	Infection associated Hepatocytes	ENSSSAG00000064000	plg	0.653418	0.955	0.922	0
	Infection associated Hepatocytes	ENSSSAG00000047989	cbln3	0.651814	0.525	0.419	8.04926e-300
	Infection associated Hepatocytes	ENSSSAG00000005592	ENSSSAG00000005592	0.648915	0.772	0.684	0
	Infection associated Hepatocytes	ENSSSAG00000081055	ENSSSAG00000081055	0.648657	0.358	0.246	9.75943e-254
	Infection associated Hepatocytes	ENSSSAG00000043705	c8b	0.644479	0.86	0.799	0
	Infection associated Hepatocytes	ENSSSAG00000078278	pdk3a	0.642869	0.678	0.589	0
	Infection associated Hepatocytes	ENSSSAG00000071298	stt3a	0.639575	0.454	0.351	4.02841e-292
	Infection associated Hepatocytes	ENSSSAG00000040155	wu:fj16a03	0.635787	0.999	0.998	0
	Infection associated Hepatocytes	ENSSSAG00000037599	plrg1	0.634967	1	1	0
	Infection associated Hepatocytes	ENSSSAG00000046143	pdia6	0.630956	0.445	0.346	2.9567e-268
	Infection associated Hepatocytes	ENSSSAG00000042557	ambp	0.625865	0.965	0.934	0
	Infection associated Hepatocytes	ENSSSAG00000076264	aacs	0.616839	0.46	0.356	2.06212e-237
	Infection associated Hepatocytes	ENSSSAG00000049694	zgc:194887	0.615766	0.42	0.313	1.29874e-260
	Infection associated Hepatocytes	ENSSSAG00000040899	ENSSSAG00000040899	0.614545	0.697	0.623	0
	Infection associated Hepatocytes	ENSSSAG00000064063	ppib	0.612356	0.761	0.695	0
	Infection associated Hepatocytes	ENSSSAG00000006615	ssr2	0.607568	0.333	0.236	7.56373e-208
	Infection associated Hepatocytes	ENSSSAG00000049802	ENSSSAG00000049802	0.599812	0.973	0.931	0
	Infection associated Hepatocytes	ENSSSAG00000003126	apoc1	0.595634	0.955	0.922	0
	Infection associated Hepatocytes	ENSSSAG00000063408	ssr2	0.595559	0.518	0.435	9.06868e-283
	Infection associated Hepatocytes	ENSSSAG00000042532	fetub	0.59453	1	1	0
	Infection associated Hepatocytes	ENSSSAG00000002442	rnase4	0.587727	0.996	0.991	0
	Infection associated Hepatocytes	ENSSSAG00000003840	fga	0.586833	0.865	0.83	0
	Infection associated Hepatocytes	ENSSSAG00000074665	fabp10a	0.576037	0.955	0.928	0
	Infection associated Hepatocytes	ENSSSAG00000050312	ahsg2	0.573384	0.995	0.989	0
	Infection associated Hepatocytes	ENSSSAG00000040417	si:ch211-69g19.2	0.571253	0.341	0.261	2.17075e-162
	Infection associated Hepatocytes	ENSSSAG00000015450	tram1	0.568713	0.438	0.364	3.84084e-201
	Infection associated Hepatocytes	ENSSSAG00000000026	nd3	0.568345	0.722	0.615	0
	Infection associated Hepatocytes	ENSSSAG00000006327	hpx	0.562465	0.953	0.93	0
	Infection associated Hepatocytes	ENSSSAG00000044991	afp	0.558406	1	1	0
	Infection associated Hepatocytes	ENSSSAG00000062948	ENSSSAG00000062948	0.557842	0.555	0.476	1.47239e-294
	Infection associated Hepatocytes	ENSSSAG00000057928	hm13	0.549388	0.303	0.225	1.66382e-149
	Infection associated Hepatocytes	ENSSSAG00000064882	ssr3	0.548101	0.318	0.241	7.54148e-153
	Infection associated Hepatocytes	ENSSSAG00000007721	rbp4	0.544219	0.971	0.952	0
	Infection associated Hepatocytes	ENSSSAG00000079940	ttr	0.5423	0.714	0.656	0
	Infection associated Hepatocytes	ENSSSAG00000078956	ENSSSAG00000078956	0.537087	0.797	0.743	0
	Infection associated Hepatocytes	ENSSSAG00000049977	fth1a	0.535727	0.356	0.268	1.18562e-179
	Infection associated Hepatocytes	ENSSSAG00000046540	ei2bb	0.531536	0.317	0.236	2.20997e-155
	Infection associated Hepatocytes	ENSSSAG00000050861	ssrd	0.527374	0.3	0.22	2.63356e-147
	Infection associated Hepatocytes	ENSSSAG00000080729	salarin	0.525874	0.994	0.984	0
	Infection associated Hepatocytes	ENSSSAG00000078628	antxr1a	0.517632	0.938	0.907	0
	Infection associated Hepatocytes	ENSSSAG00000055861	ly97.3	0.516786	0.621	0.563	1.04651e-301
	Infection associated Hepatocytes	ENSSSAG00000007671	apoh	0.516137	0.981	0.962	0
	Infection associated Hepatocytes	ENSSSAG00000010260	ENSSSAG00000010260	0.514901	1	1	0
	Infection associated Hepatocytes	ENSSSAG00000076499	serpina1l	0.511165	1	1	0
	Infection associated Hepatocytes	ENSSSAG00000043708	hsp90b1	0.510024	0.542	0.479	1.29665e-210
	Infection associated Hepatocytes	ENSSSAG00000078842	ef1a	0.506129	0.401	0.329	1.7676e-160
	Infection associated Hepatocytes	ENSSSAG00000062937	ef1a	0.50513	0.44	0.364	5.80978e-187
	Infection associated Hepatocytes	ENSSSAG00000042701	cp	0.504332	0.935	0.904	0
	Infection associated Hepatocytes	ENSSSAG00000044053	trappc10	0.502635	0.346	0.3	1.31106e-91
	Infection associated Hepatocytes	ENSSSAG00000044191	rplp1	0.500839	0.58	0.514	2.40039e-264
	Mesenchymal	ENSSSAG00000075542	hhip	5.4489	0.9	0.044	0
	Mesenchymal	ENSSSAG00000030734	adgra1	5.23369	0.945	0.113	0
	Mesenchymal	ENSSSAG00000065723	efna5b	5.22494	0.862	0.03	0
	Mesenchymal	ENSSSAG00000071023	asic1	4.65367	0.855	0.101	0
	Mesenchymal	ENSSSAG00000056070	fgfr2	4.57404	0.926	0.325	0
	Mesenchymal	ENSSSAG00000069947	col1a1b	4.38224	0.837	0.037	0
	Mesenchymal	ENSSSAG00000054894	fgfr2	4.31839	0.884	0.225	0
	Mesenchymal	ENSSSAG00000052401	reln	4.24499	0.73	0.031	0
	Mesenchymal	ENSSSAG00000067809	col1a2	4.17729	0.805	0.029	0
	Mesenchymal	ENSSSAG00000009266	fel	3.92047	0.529	0.053	0
	Mesenchymal	ENSSSAG00000040544	reln	3.90695	0.693	0.027	0
	Mesenchymal	ENSSSAG00000043668	nfasca	3.88991	0.69	0.008	0
	Mesenchymal	ENSSSAG00000046448	dacha	3.88228	0.685	0.013	0
	Mesenchymal	ENSSSAG00000050763	zeb2b	3.59602	0.681	0.02	0
	Mesenchymal	ENSSSAG00000052003	adamts2	3.54413	0.619	0.029	0
	Mesenchymal	ENSSSAG00000067533	dlg2	3.53786	0.696	0.029	0
	Mesenchymal	ENSSSAG00000048098	scube1	3.48891	0.688	0.04	0
	Mesenchymal	ENSSSAG00000008283	hgfb	3.43305	0.617	0.011	0
	Mesenchymal	ENSSSAG00000003244	emilin1b	3.39607	0.633	0.016	0
	Mesenchymal	ENSSSAG00000063246	adamts7	3.3667	0.602	0.009	0
	Mesenchymal	ENSSSAG00000008290	tmtc2b	3.30563	0.571	0.025	0
	Mesenchymal	ENSSSAG00000040931	dacha	3.24056	0.579	0.008	0
	Mesenchymal	ENSSSAG00000015043	zeb2b	3.20129	0.576	0.014	0
	Mesenchymal	ENSSSAG00000030439	prom1a	3.18775	0.609	0.011	0
	Mesenchymal	ENSSSAG00000070265	prkg1b	3.16326	0.557	0.018	0
	Mesenchymal	ENSSSAG00000053123	col6a3	3.09486	0.593	0.009	0
	Mesenchymal	ENSSSAG00000052884	spon1a	3.09275	0.52	0.018	0
	Mesenchymal	ENSSSAG00000041813	4930596d02rik	3.06373	0.54	0.011	0
	Mesenchymal	ENSSSAG00000009441	dachd	3.04483	0.566	0.02	0
	Mesenchymal	ENSSSAG00000066874	plekha5	3.03902	0.564	0.014	0
	Mesenchymal	ENSSSAG00000007557	fermt2	2.98862	0.637	0.065	0
	Mesenchymal	ENSSSAG00000065629	sprc	2.98384	0.557	0.014	0
	Mesenchymal	ENSSSAG00000006686	col1a1a	2.97999	0.538	0.012	0
	Mesenchymal	ENSSSAG00000079436	pde4d	2.94673	0.463	0.018	0
	Mesenchymal	ENSSSAG00000007143	pde5a	2.93791	0.455	0.007	0
	Mesenchymal	ENSSSAG00000005527	col1a1	2.92938	0.483	0.01	0
	Mesenchymal	ENSSSAG00000053759	slco2a1	2.89759	0.462	0.014	0
	Mesenchymal	ENSSSAG00000058922	mmp23b	2.86892	0.511	0.004	0
	Mesenchymal	ENSSSAG00000063107	pcolcea	2.82863	0.499	0.013	0
	Mesenchymal	ENSSSAG00000077859	rbms3	2.81378	0.732	0.189	0
	Mesenchymal	ENSSSAG00000003231	usta	2.8052	0.474	0.01	0
	Mesenchymal	ENSSSAG00000063282	zeb2a	2.79561	0.427	0.006	0
	Mesenchymal	ENSSSAG00000006181	ano1	2.78135	0.446	0.007	0
	Mesenchymal	ENSSSAG00000064358	tns2a	2.74232	0.472	0.023	0
	Mesenchymal	ENSSSAG00000048288	smoc2	2.72568	0.431	0.011	0
	Mesenchymal	ENSSSAG00000042905	epha7	2.71597	0.452	0.006	0
	Mesenchymal	ENSSSAG00000071403	rbms3	2.66646	0.492	0.025	0
	Mesenchymal	ENSSSAG00000075065	wnt9a	2.65391	0.39	0.021	0
	Mesenchymal	ENSSSAG00000070052	myo18ab	2.62538	0.468	0.027	0
	Mesenchymal	ENSSSAG00000040085	ENSSSAG00000040085	2.58908	0.426	0.092	0
	Mesenchymal	ENSSSAG00000052899	ENSSSAG00000052899	2.57153	0.376	0.005	0
	Mesenchymal	ENSSSAG00000079384	col5a1	2.54512	0.466	0.009	0
	Mesenchymal	ENSSSAG00000081408	bmp6	2.53521	0.451	0.008	0
	Mesenchymal	ENSSSAG00000066105	adcy6a	2.5227	0.47	0.029	0
	Mesenchymal	ENSSSAG00000072096	ca16b	2.51355	0.416	0.02	0
	Mesenchymal	ENSSSAG00000007494	itga1	2.4857	0.434	0.005	0
	Mesenchymal	ENSSSAG00000040941	itga9	2.44967	0.474	0.065	0
	Mesenchymal	ENSSSAG00000063621	zdhhc8	2.44498	0.383	0.006	0
	Mesenchymal	ENSSSAG00000009311	colec10	2.42763	0.422	0.008	0
	Mesenchymal	ENSSSAG00000080236	ptprz1	2.4102	0.39	0.008	0
	Mesenchymal	ENSSSAG00000042369	dlc1	2.40784	0.456	0.114	0
	Mesenchymal	ENSSSAG00000077281	adgra2	2.40698	0.417	0.005	0
	Mesenchymal	ENSSSAG00000045616	svep1	2.40006	0.382	0.011	0
	Mesenchymal	ENSSSAG00000006847	daam2	2.37432	0.452	0.051	0
	Mesenchymal	ENSSSAG00000081080	arvcfb	2.3727	0.4	0.021	0
	Mesenchymal	ENSSSAG00000004262	agtr2	2.36299	0.391	0.008	0
	Mesenchymal	ENSSSAG00000066038	sema6d	2.3427	0.36	0.006	0
	Mesenchymal	ENSSSAG00000025368	hgfa	2.3414	0.326	0.002	0
	Mesenchymal	ENSSSAG00000067782	lasp1	2.33957	0.387	0.007	0
	Mesenchymal	ENSSSAG00000037585	col5a2a	2.33772	0.385	0.005	0
	Mesenchymal	ENSSSAG00000042764	fstl1	2.32602	0.396	0.011	0
	Mesenchymal	ENSSSAG00000046988	col1a2	2.3201	0.388	0.004	0
	Mesenchymal	ENSSSAG00000066417	hmcn1	2.30537	0.36	0.007	0
	Mesenchymal	ENSSSAG00000043562	masp1	2.29143	0.794	0.415	0
	Mesenchymal	ENSSSAG00000020386	pgs2	2.28805	0.39	0.01	0
	Mesenchymal	ENSSSAG00000070407	pde1c	2.28717	0.363	0.012	0
	Mesenchymal	ENSSSAG00000074437	plekha5	2.28383	0.391	0.014	0
	Mesenchymal	ENSSSAG00000077920	pcolcea	2.24785	0.371	0.008	0
	Mesenchymal	ENSSSAG00000055312	si:ch211-194e15.5	2.2396	0.36	0.011	0
	Mesenchymal	ENSSSAG00000043567	ntn1a	2.22342	0.359	0.003	0
	Mesenchymal	ENSSSAG00000062835	robo1	2.20976	0.369	0.019	0
	Mesenchymal	ENSSSAG00000075214	tspan9a	2.20492	0.396	0.049	0
	Mesenchymal	ENSSSAG00000069910	ENSSSAG00000069910	2.18157	0.36	0.005	0
	Mesenchymal	ENSSSAG00000072685	adma	2.16121	0.341	0.01	0
	Mesenchymal	ENSSSAG00000055619	myo18ab	2.15873	0.354	0.019	0
	Mesenchymal	ENSSSAG00000074203	slc24a3	2.12174	0.381	0.045	0
	Mesenchymal	ENSSSAG00000047260	afap1l2	2.12101	0.359	0.017	0
	Mesenchymal	ENSSSAG00000056052	asap2a	2.09629	0.332	0.01	0
	Mesenchymal	ENSSSAG00000078395	mdga2a	2.08291	0.337	0.009	0
	Mesenchymal	ENSSSAG00000010024	tgfbr3	2.07505	0.397	0.033	0
	Mesenchymal	ENSSSAG00000047982	hgfb	2.06982	0.322	0.002	0
	Mesenchymal	ENSSSAG00000006176	sfrp1	2.05641	0.344	0.007	0
	Mesenchymal	ENSSSAG00000050237	ENSSSAG00000050237	2.05055	0.432	0.109	0
	Mesenchymal	ENSSSAG00000079537	reck	2.03805	0.313	0.011	0
	Mesenchymal	ENSSSAG00000070791	arvcfb	2.02469	0.391	0.046	0
	Mesenchymal	ENSSSAG00000066109	syt12	2.01397	0.529	0.166	0
	Mesenchymal	ENSSSAG00000065232	tpm1	2.01197	0.307	0.006	0
	Mesenchymal	ENSSSAG00000047787	tns1b	1.97926	0.401	0.053	0
	Mesenchymal	ENSSSAG00000002291	ENSSSAG00000002291	1.97895	0.35	0.03	0
	Mesenchymal	ENSSSAG00000056353	sparc	1.96809	0.553	0.19	0
	Mesenchymal	ENSSSAG00000051752	ptprsa	1.95303	0.344	0.045	0
	Mesenchymal	ENSSSAG00000055737	prkcaa	1.95285	0.548	0.252	5.60915e-207
	Mesenchymal	ENSSSAG00000053896	ets1	1.94879	0.317	0.007	0
	Mesenchymal	ENSSSAG00000063602	ncapg2	1.94836	0.306	0.009	0
	Mesenchymal	ENSSSAG00000071080	ntrk3a	1.88885	0.329	0.056	0
	Mesenchymal	ENSSSAG00000071952	b4galt1l	1.84879	0.33	0.051	0
	Mesenchymal	ENSSSAG00000054353	bmpr1bb	1.8486	0.304	0.019	0
	Mesenchymal	ENSSSAG00000048597	rxra	1.84289	0.404	0.132	2.54163e-212
	Mesenchymal	ENSSSAG00000056445	st5	1.7537	0.364	0.038	0
	Mesenchymal	ENSSSAG00000039398	ca078	1.72837	0.333	0.068	3.78859e-292
	Mesenchymal	ENSSSAG00000081215	fam83h	1.71121	0.3	0.052	0
	Mesenchymal	ENSSSAG00000067352	rxraa	1.65945	0.751	0.556	1.20108e-204
	Mesenchymal	ENSSSAG00000066529	mtss1lb	1.6413	0.3	0.067	1.18478e-236
	Mesenchymal	ENSSSAG00000079191	cobll1	1.63748	0.307	0.069	2.07784e-237
	Mesenchymal	ENSSSAG00000053747	tpst1	1.61681	0.32	0.076	2.7446e-232
	Mesenchymal	ENSSSAG00000005238	pkp3	1.58132	0.33	0.094	1.72777e-192
	Mesenchymal	ENSSSAG00000067737	fam102b	1.48454	0.402	0.216	2.92984e-75
	Mesenchymal	ENSSSAG00000053799	rab6b	1.43508	0.359	0.193	2.61853e-73
	Mesenchymal	ENSSSAG00000010230	robo1	1.39732	0.354	0.156	3.42789e-103
	Mesenchymal	ENSSSAG00000079148	grb14	1.38187	0.511	0.305	4.72815e-111
	Mesenchymal	ENSSSAG00000003747	inpp4b	1.37948	0.327	0.158	6.11889e-79
	Mesenchymal	ENSSSAG00000052987	nek7	1.37802	0.337	0.15	2.32122e-96
	Mesenchymal	ENSSSAG00000073359	sik1	1.30182	0.392	0.214	1.07912e-82
	Mesenchymal	ENSSSAG00000061293	kiaa1217	1.2956	0.533	0.336	2.36746e-103
	Mesenchymal	ENSSSAG00000073457	msi2h	1.22845	0.342	0.219	4.64253e-44
	Mesenchymal	ENSSSAG00000065803	inpp5a	1.21936	0.3	0.134	5.59281e-78
	Mesenchymal	ENSSSAG00000053717	man1a2	1.21404	0.317	0.166	1.50441e-61
	Mesenchymal	ENSSSAG00000073075	med13a	1.15263	0.353	0.202	3.22792e-59
	Mesenchymal	ENSSSAG00000076648	adgrl3	1.14866	0.344	0.166	7.891e-74
	Mesenchymal	ENSSSAG00000002676	rbpms	1.10609	0.322	0.073	1.44458e-223
	Mesenchymal	ENSSSAG00000045517	ahr2g	1.08818	0.357	0.234	9.01425e-43
	Mesenchymal	ENSSSAG00000071299	cacna2d2a	1.06901	0.382	0.09	2.4739e-252
	Mesenchymal	ENSSSAG00000041199	myo10	0.996122	0.371	0.281	4.72941e-28
	Mesenchymal	ENSSSAG00000075701	nfia	0.986465	0.363	0.281	3.34656e-23
	Mesenchymal	ENSSSAG00000001770	epas1b	0.97942	0.43	0.37	7.61391e-25
	Mesenchymal	ENSSSAG00000046197	nr1h5	0.954148	0.335	0.254	1.14617e-23
	Mesenchymal	ENSSSAG00000068456	pde3b	0.877348	0.334	0.241	1.55784e-25
	Mesenchymal	ENSSSAG00000003833	stea4	0.798577	0.751	0.54	1.77731e-85
	Mesenchymal	ENSSSAG00000033695	commd6	0.750425	0.394	0.363	8.81409e-12
	Mesenchymal	ENSSSAG00000039229	zgc:158328	0.739841	0.403	0.363	5.83533e-13
	Mesenchymal	ENSSSAG00000080462	grb14	0.73117	0.341	0.3	1.69618e-09
	Mesenchymal	ENSSSAG00000000020	cox2	0.704553	1	0.999	1.23689e-167
	Mesenchymal	ENSSSAG00000054014	pcsk5b	0.700326	0.319	0.283	4.37118e-08
	Mesenchymal	ENSSSAG00000000036	cytb	0.686209	0.999	0.996	7.41704e-144
	Mesenchymal	ENSSSAG00000000024	cox3	0.678168	0.993	0.992	1.73755e-129
	Mesenchymal	ENSSSAG00000000017	cox1	0.676113	0.998	0.993	1.00071e-134
	Mesenchymal	ENSSSAG00000030127	epas1	0.673888	0.344	0.3	1.90315e-09
	Mesenchymal	ENSSSAG00000000023	atp6	0.638487	0.985	0.983	1.27668e-104
	Mesenchymal	ENSSSAG00000000007	nd1	0.630781	0.914	0.897	7.07175e-72
	Mesenchymal	ENSSSAG00000000011	nd2	0.630111	0.763	0.722	4.68202e-46
	Mesenchymal	ENSSSAG00000077057	nek7	0.613547	0.302	0.282	0.0021536
	Mesenchymal	ENSSSAG00000010392	rs19	0.611682	0.37	0.352	2.90352e-06
	Mesenchymal	ENSSSAG00000073156	rps20	0.609089	0.588	0.574	8.84001e-21
	Mesenchymal	ENSSSAG00000000026	nd3	0.585654	0.689	0.666	3.55921e-30
	Mesenchymal	ENSSSAG00000000029	nd4	0.553289	0.803	0.791	6.62828e-40
	Mesenchymal	ENSSSAG00000049829	rl23	0.551684	0.355	0.336	0.000234729
	Mesenchymal	ENSSSAG00000039667	ENSSSAG00000039667	0.548809	0.422	0.438	0.000515318
	Mesenchymal	ENSSSAG00000069360	rs26	0.545183	0.403	0.4	0.000163817
	Mesenchymal	ENSSSAG00000042488	rs29	0.544321	0.513	0.519	1.19119e-08
	Mesenchymal	ENSSSAG00000002140	rl18	0.544119	0.33	0.317	0.00322811
	Mesenchymal	ENSSSAG00000080562	rl24	0.537172	0.372	0.36	0.000431466
	Mesenchymal	ENSSSAG00000062948	ENSSSAG00000062948	0.529727	0.526	0.515	4.96429e-13
	Mesenchymal	ENSSSAG00000001782	actb	0.527756	0.368	0.351	2.88675e-05
	Mesenchymal	ENSSSAG00000006614	rs8	0.524606	0.39	0.373	1.12949e-05
	Mesenchymal	ENSSSAG00000000033	nd5	0.521714	0.456	0.45	9.99642e-08
	Mesenchymal	ENSSSAG00000063310	macf1	0.521454	0.318	0.298	0.00787832
	Mesenchymal	ENSSSAG00000053970	rs24	0.521318	0.343	0.332	0.00654999
	Mesenchymal	ENSSSAG00000039434	rl37a	0.517275	0.518	0.509	5.04578e-12
	Mesenchymal	ENSSSAG00000066053	rpl30	0.511808	0.417	0.416	2.85074e-05
	Myeloid	ENSSSAG00000057796	nrxn1	5.66891	0.868	0.057	0
	Myeloid	ENSSSAG00000008371	lpp60	4.26354	0.529	0.01	0
	Myeloid	ENSSSAG00000065535	ptprsa	4.20136	0.691	0.017	0
	Myeloid	ENSSSAG00000059209	zgc:123107	3.97271	0.703	0.025	0
	Myeloid	ENSSSAG00000010523	cadm4	3.92116	0.655	0.014	0
	Myeloid	ENSSSAG00000041946	sap	3.77859	0.775	0.04	0
	Myeloid	ENSSSAG00000047480	hg2a	3.55322	0.682	0.048	0
	Myeloid	ENSSSAG00000045658	ENSSSAG00000045658	3.39311	0.583	0.006	0
	Myeloid	ENSSSAG00000070397	plxdc2	3.34309	0.345	0.012	0
	Myeloid	ENSSSAG00000067657	vav3	3.3205	0.7	0.033	0
	Myeloid	ENSSSAG00000078459	fcgr1	3.27686	0.426	0.006	0
	Myeloid	ENSSSAG00000062736	ENSSSAG00000062736	3.23067	0.538	0.014	0
	Myeloid	ENSSSAG00000045264	ENSSSAG00000045264	3.16159	0.544	0.006	0
	Myeloid	ENSSSAG00000046996	zmp:0000001082	3.09929	0.396	0.014	0
	Myeloid	ENSSSAG00000004114	nuggc	3.06566	0.541	0.019	0
	Myeloid	ENSSSAG00000070019	nol4l	3.03979	0.511	0.016	0
	Myeloid	ENSSSAG00000002722	epd	3.03767	0.447	0.047	5.6483e-263
	Myeloid	ENSSSAG00000049715	ENSSSAG00000049715	3.00637	0.571	0.009	0
	Myeloid	ENSSSAG00000004635	hg2a	2.99069	0.586	0.025	0
	Myeloid	ENSSSAG00000076214	mpeg1	2.98988	0.502	0.009	0
	Myeloid	ENSSSAG00000047200	itgam	2.95865	0.547	0.009	0
	Myeloid	ENSSSAG00000067567	march8	2.9003	0.568	0.052	0
	Myeloid	ENSSSAG00000040655	ugt1a2	2.86541	0.523	0.082	1.73133e-206
	Myeloid	ENSSSAG00000004088	csf1r	2.7886	0.471	0.004	0
	Myeloid	ENSSSAG00000076584	lysc2	2.77829	0.348	0.016	0
	Myeloid	ENSSSAG00000046003	si:ch211-194m7.5	2.76729	0.393	0.003	0
	Myeloid	ENSSSAG00000067161	itb2	2.74383	0.541	0.009	0
	Myeloid	ENSSSAG00000044871	prex1	2.7121	0.502	0.022	0
	Myeloid	ENSSSAG00000055457	pde4ba	2.66112	0.456	0.02	0
	Myeloid	ENSSSAG00000041566	csf3r	2.64406	0.468	0.004	0
	Myeloid	ENSSSAG00000048681	pag1	2.62702	0.396	0.022	0
	Myeloid	ENSSSAG00000061479	csf1r	2.55664	0.363	0.005	0
	Myeloid	ENSSSAG00000066666	ptprc	2.55173	0.616	0.045	0
	Myeloid	ENSSSAG00000065020	trps1	2.47583	0.462	0.039	0
	Myeloid	ENSSSAG00000043967	cd63	2.47168	0.631	0.16	1.95012e-155
	Myeloid	ENSSSAG00000001855	abr	2.44898	0.441	0.035	0
	Myeloid	ENSSSAG00000077419	uba	2.39941	0.541	0.078	1.29582e-223
	Myeloid	ENSSSAG00000079874	itm2b	2.33833	0.511	0.076	6.88949e-208
	Myeloid	ENSSSAG00000051700	cssa18h10orf54	2.33085	0.444	0.013	0
	Myeloid	ENSSSAG00000052730	fam65b	2.25872	0.348	0.016	0
	Myeloid	ENSSSAG00000070942	cats	2.25667	0.387	0.02	0
	Myeloid	ENSSSAG00000055345	npepl1	2.22531	0.42	0.042	2.8606e-253
	Myeloid	ENSSSAG00000073285	matk	2.21414	0.369	0.004	0
	Myeloid	ENSSSAG00000068117	gnao1	2.18784	0.393	0.011	0
	Myeloid	ENSSSAG00000078214	fcamr	2.1758	0.384	0.015	0
	Myeloid	ENSSSAG00000006260	hnrnpll	2.12935	0.345	0.005	0
	Myeloid	ENSSSAG00000080204	si:dkey-33c9.6	2.12432	0.36	0.007	0
	Myeloid	ENSSSAG00000074616	ENSSSAG00000074616	2.1211	0.324	0.004	0
	Myeloid	ENSSSAG00000009300	tsn8	2.11669	0.33	0.001	0
	Myeloid	ENSSSAG00000081049	atp2b4	2.09617	0.387	0.024	0
	Myeloid	ENSSSAG00000047172	axl	2.0577	0.303	0.007	0
	Myeloid	ENSSSAG00000072088	pea15	2.04078	0.375	0.031	4.17598e-266
	Myeloid	ENSSSAG00000001216	grn	2.03027	0.39	0.032	1.27315e-284
	Myeloid	ENSSSAG00000002740	dock2	2.00182	0.393	0.015	0
	Myeloid	ENSSSAG00000005004	kcnq5b	1.95697	0.336	0.024	3.20574e-284
	Myeloid	ENSSSAG00000076630	ern2	1.94914	0.345	0.013	0
	Myeloid	ENSSSAG00000053042	si:zfos-2326c3.2	1.93489	0.39	0.085	2.46902e-96
	Myeloid	ENSSSAG00000081610	rhg15	1.93298	0.369	0.012	0
	Myeloid	ENSSSAG00000078637	fnbp1	1.92612	0.333	0.027	1.28901e-237
	Myeloid	ENSSSAG00000081619	zeb2a	1.91888	0.327	0.013	0
	Myeloid	ENSSSAG00000065742	hivep1	1.88135	0.327	0.014	0
	Myeloid	ENSSSAG00000046844	eif3c	1.87052	0.595	0.276	7.69977e-65
	Myeloid	ENSSSAG00000043091	rasal2	1.86998	0.321	0.027	1.40697e-228
	Myeloid	ENSSSAG00000043510	il-1racp	1.86654	0.417	0.075	1.92123e-130
	Myeloid	ENSSSAG00000055321	nr1i3	1.86229	0.33	0.045	3.27468e-137
	Myeloid	ENSSSAG00000009796	plxna1	1.85586	0.492	0.173	5.09866e-67
	Myeloid	ENSSSAG00000002454	catb	1.85179	0.414	0.081	6.22242e-115
	Myeloid	ENSSSAG00000046935	myofl	1.84157	0.324	0.011	0
	Myeloid	ENSSSAG00000004561	trpv1	1.8289	0.354	0.053	2.96837e-133
	Myeloid	ENSSSAG00000065668	map7d1b	1.80768	0.324	0.027	1.03629e-233
	Myeloid	ENSSSAG00000006565	rnf13	1.80694	0.435	0.122	2.08183e-79
	Myeloid	ENSSSAG00000005548	myo1f	1.79398	0.336	0.006	0
	Myeloid	ENSSSAG00000071428	cd53	1.79039	0.33	0.005	0
	Myeloid	ENSSSAG00000053065	hck	1.78271	0.324	0.009	0
	Myeloid	ENSSSAG00000055414	prex1	1.74921	0.345	0.038	1.12791e-180
	Myeloid	ENSSSAG00000055036	fa49a	1.74587	0.333	0.013	0
	Myeloid	ENSSSAG00000063155	tigit	1.74245	0.336	0.05	1.49664e-126
	Myeloid	ENSSSAG00000052625	lrrfip1	1.73419	0.345	0.016	0
	Myeloid	ENSSSAG00000010201	iqsec1	1.72598	0.36	0.156	2.10091e-30
	Myeloid	ENSSSAG00000074495	srgap2	1.70151	0.309	0.024	3.82793e-234
	Myeloid	ENSSSAG00000005185	dock2	1.64941	0.321	0.023	1.80917e-261
	Myeloid	ENSSSAG00000054674	rnf213	1.63575	0.315	0.027	3.39743e-218
	Myeloid	ENSSSAG00000077448	acp2	1.62695	0.318	0.061	7.17701e-88
	Myeloid	ENSSSAG00000056674	akap13	1.62456	0.48	0.197	4.94758e-49
	Myeloid	ENSSSAG00000060426	vatl	1.57947	0.462	0.217	1.98902e-35
	Myeloid	ENSSSAG00000027269	ctsd	1.57752	0.375	0.187	1.32091e-21
	Myeloid	ENSSSAG00000009418	rapgef6	1.57332	0.411	0.185	1.96718e-34
	Myeloid	ENSSSAG00000067561	lrch2	1.55008	0.306	0.067	1.16887e-69
	Myeloid	ENSSSAG00000067797	ENSSSAG00000067797	1.53421	0.36	0.071	9.00986e-95
	Myeloid	ENSSSAG00000078130	sh2b3	1.52322	0.303	0.094	2.08923e-40
	Myeloid	ENSSSAG00000047169	inpp5d	1.49692	0.339	0.084	1.82706e-65
	Myeloid	ENSSSAG00000056722	sema4ab	1.47239	0.33	0.082	1.6591e-62
	Myeloid	ENSSSAG00000076933	gab1	1.45079	0.369	0.154	6.55569e-32
	Myeloid	ENSSSAG00000045787	vav3	1.43832	0.324	0.087	2.7627e-55
	Myeloid	ENSSSAG00000043329	rufy3	1.41857	0.315	0.118	1.65152e-31
	Myeloid	ENSSSAG00000074250	bmp2k	1.39964	0.411	0.195	1.20633e-29
	Myeloid	ENSSSAG00000075740	mtss1	1.36112	0.526	0.32	2.99938e-29
	Myeloid	ENSSSAG00000063302	rhg15	1.34226	0.363	0.127	6.79484e-42
	Myeloid	ENSSSAG00000071686	slc49a4	1.32699	0.3	0.098	4.06195e-37
	Myeloid	ENSSSAG00000064230	lgmn	1.32025	0.324	0.118	4.78545e-33
	Myeloid	ENSSSAG00000045697	traf2b	1.29056	0.315	0.108	2.03862e-35
	Myeloid	ENSSSAG00000068245	ulbp1	1.24999	0.333	0.123	3.46189e-33
	Myeloid	ENSSSAG00000063294	cdh3	1.23511	0.408	0.205	1.70869e-23
	Myeloid	ENSSSAG00000003957	celf2	1.20248	0.348	0.173	3.43075e-19
	Myeloid	ENSSSAG00000004590	ENSSSAG00000004590	1.20076	0.598	0.392	1.05541e-15
	Myeloid	ENSSSAG00000063331	tln1	1.19262	0.345	0.14	1.47431e-28
	Myeloid	ENSSSAG00000063310	macf1	1.18008	0.435	0.298	3.44281e-12
	Myeloid	ENSSSAG00000057365	catb	1.15111	0.309	0.114	9.03916e-29
	Myeloid	ENSSSAG00000078396	slc6a6	1.1374	0.55	0.388	1.24475e-18
	Myeloid	ENSSSAG00000001945	diaph2	1.13475	0.697	0.592	3.08194e-24
	Myeloid	ENSSSAG00000053544	lysg	1.09002	0.312	0.171	1.96285e-12
	Myeloid	ENSSSAG00000045484	ctsa	1.06529	0.33	0.164	2.22172e-17
	Myeloid	ENSSSAG00000000026	nd3	1.03025	0.727	0.667	8.14615e-17
	Myeloid	ENSSSAG00000074513	fyb	1.01542	0.577	0.444	7.45551e-18
	Myeloid	ENSSSAG00000041773	tex15	1.01254	0.399	0.239	1.11606e-15
	Myeloid	ENSSSAG00000065915	mbnl1	0.989376	0.369	0.249	1.93312e-08
	Myeloid	ENSSSAG00000000024	cox3	0.988626	0.997	0.992	3.61155e-45
	Myeloid	ENSSSAG00000067737	fam102b	0.965069	0.369	0.22	2.64867e-10
	Myeloid	ENSSSAG00000000011	nd2	0.943562	0.781	0.723	2.52859e-15
	Myeloid	ENSSSAG00000000020	cox2	0.940734	1	0.999	9.5549e-47
	Myeloid	ENSSSAG00000001782	actb	0.927074	0.483	0.35	8.05771e-13
	Myeloid	ENSSSAG00000065463	p2rx4	0.923676	0.342	0.231	7.47993e-07
	Myeloid	ENSSSAG00000000023	atp6	0.914481	0.994	0.983	6.93836e-36
	Myeloid	ENSSSAG00000077179	pvrl2l	0.884007	0.378	0.309	0.00262754
	Myeloid	ENSSSAG00000000036	cytb	0.874399	1	0.996	9.31589e-46
	Myeloid	ENSSSAG00000000007	nd1	0.856959	0.91	0.898	1.36778e-26
	Myeloid	ENSSSAG00000000017	cox1	0.847594	0.997	0.993	2.56683e-46
	Myeloid	ENSSSAG00000049977	fth1a	0.826875	0.441	0.31	5.0124e-09
	Myeloid	ENSSSAG00000081371	dock11	0.819357	0.393	0.306	7.80822e-05
	Myeloid	ENSSSAG00000000029	nd4	0.818602	0.826	0.791	2.48183e-16
	Myeloid	ENSSSAG00000000033	nd5	0.78961	0.511	0.45	2.6718e-05
	Myeloid	ENSSSAG00000068420	ctsc	0.777655	0.429	0.304	6.37169e-09
	Myeloid	ENSSSAG00000072484	atrnl1a	0.774899	0.42	0.343	0.000380164
	Myeloid	ENSSSAG00000081196	gnai2	0.746997	0.486	0.386	9.36616e-07
	Myeloid	ENSSSAG00000064538	dpyd	0.738881	0.679	0.61	1.34199e-07
	Myeloid	ENSSSAG00000071563	diaph2	0.707183	0.604	0.558	8.15334e-07
	Myeloid	ENSSSAG00000078843	sap	0.639694	0.465	0.396	0.00112085
	Myeloid	ENSSSAG00000076658	c209e	0.618198	0.832	0.774	2.73148e-12
	Neutrophils	ENSSSAG00000070495	mmp13	4.42439	0.748	0.018	0
	Neutrophils	ENSSSAG00000069874	mmp9	3.97873	0.67	0.02	0
	Neutrophils	ENSSSAG00000079828	ncf1	2.91656	0.398	0.004	0
	Neutrophils	ENSSSAG00000049715	ENSSSAG00000049715	2.73795	0.408	0.013	1.18829e-265
	Neutrophils	ENSSSAG00000057091	si:dkey-172j4.3	2.55969	0.33	0.02	7.40378e-104
	Neutrophils	ENSSSAG00000067657	vav3	2.54192	0.417	0.037	1.94104e-93
	Neutrophils	ENSSSAG00000044871	prex1	2.16981	0.301	0.025	3.74073e-67
	Neutrophils	ENSSSAG00000051700	cssa18h10orf54	2.12338	0.301	0.015	1.99523e-115
	Neutrophils	ENSSSAG00000048260	tktb	1.93366	0.427	0.229	3.56942e-07
	Neutrophils	ENSSSAG00000064056	timp2	1.4061	0.301	0.11	3.84538e-08
	Neutrophils	ENSSSAG00000000026	nd3	1.39455	0.796	0.667	1.32624e-13
	Neutrophils	ENSSSAG00000000007	nd1	1.27114	0.981	0.897	4.4901e-29
	Neutrophils	ENSSSAG00000000011	nd2	1.26977	0.883	0.723	5.75314e-19
	Neutrophils	ENSSSAG00000000017	cox1	1.25342	1	0.993	5.99088e-37
	Neutrophils	ENSSSAG00000000024	cox3	1.23407	1	0.992	3.66605e-36
	Neutrophils	ENSSSAG00000000020	cox2	1.19889	1	0.999	2.58418e-40
	Neutrophils	ENSSSAG00000076658	c209e	1.19697	0.922	0.775	2.8397e-20
	Neutrophils	ENSSSAG00000000023	atp6	1.18839	1	0.983	1.28893e-32
	Neutrophils	ENSSSAG00000000036	cytb	1.18804	1	0.996	4.74098e-35
	Neutrophils	ENSSSAG00000000029	nd4	1.09609	0.903	0.791	8.30123e-14
	Neutrophils	ENSSSAG00000068171	hamp1	1.08382	0.825	0.52	3.18392e-13
	Neutrophils	ENSSSAG00000039434	rl37a	1.06918	0.573	0.509	0.013807
	Neutrophils	ENSSSAG00000003126	apoc1	1.06285	0.971	0.938	6.15636e-24
	Neutrophils	ENSSSAG00000062948	ENSSSAG00000062948	1.04772	0.65	0.515	2.72462e-06
	Neutrophils	ENSSSAG00000005592	ENSSSAG00000005592	1.03307	0.854	0.727	8.62607e-13
	Neutrophils	ENSSSAG00000053028	hepc1	1.0249	0.854	0.597	6.04837e-13
	Neutrophils	ENSSSAG00000050374	slc13a5b	1.02068	0.67	0.594	0.000160826
	Neutrophils	ENSSSAG00000073156	rps20	1.01918	0.66	0.574	4.20359e-05
	Neutrophils	ENSSSAG00000039686	ENSSSAG00000039686	1.00675	0.951	0.916	1.48317e-18
	Neutrophils	ENSSSAG00000040155	wu:fj16a03	1.0024	1	0.998	1.82414e-30
	Neutrophils	ENSSSAG00000042522	ENSSSAG00000042522	0.985952	0.981	0.953	1.05116e-20
	Neutrophils	ENSSSAG00000040735	clc4e	0.96489	1	0.968	7.48678e-21
	Neutrophils	ENSSSAG00000010260	ENSSSAG00000010260	0.950344	1	1	3.81736e-45
	Neutrophils	ENSSSAG00000044191	rplp1	0.941063	0.612	0.546	0.00383685
	Neutrophils	ENSSSAG00000003242	calr3	0.933859	0.65	0.53	8.18777e-05
	Neutrophils	ENSSSAG00000003534	ENSSSAG00000003534	0.925172	1	0.999	1.46389e-31
	Neutrophils	ENSSSAG00000000033	nd5	0.911302	0.553	0.45	0.0124156
	Neutrophils	ENSSSAG00000049001	ENSSSAG00000049001	0.901947	1	0.997	4.56288e-29
	Neutrophils	ENSSSAG00000042532	fetub	0.894484	1	1	4.73532e-36
	Neutrophils	ENSSSAG00000072606	agt	0.884895	0.951	0.957	6.76237e-17
	Neutrophils	ENSSSAG00000060468	hp	0.883164	0.922	0.67	2.59829e-09
	Neutrophils	ENSSSAG00000063296	ENSSSAG00000063296	0.861214	0.874	0.804	2.99363e-08
	Neutrophils	ENSSSAG00000046715	mtor	0.85375	0.738	0.58	6.59434e-05
	Neutrophils	ENSSSAG00000050312	ahsg2	0.848138	1	0.992	7.47001e-21
	Neutrophils	ENSSSAG00000065665	rs25	0.822706	0.573	0.491	0.00983428
	Neutrophils	ENSSSAG00000081086	rla0	0.813925	0.728	0.647	7.3328e-05
	Neutrophils	ENSSSAG00000079178	armet	0.812741	0.602	0.473	0.0232548
	Neutrophils	ENSSSAG00000037599	plrg1	0.812386	1	1	2.93385e-33
	Neutrophils	ENSSSAG00000076499	serpina1l	0.805563	1	1	8.88503e-32
	Neutrophils	ENSSSAG00000045039	mfap4	0.790097	0.786	0.625	4.84023e-06
	Neutrophils	ENSSSAG00000039353	ENSSSAG00000039353	0.787613	0.583	0.455	0.018812
	Neutrophils	ENSSSAG00000007448	afp4	0.786241	1	0.997	6.3604e-18
	Neutrophils	ENSSSAG00000017218	btd	0.771532	0.971	0.963	2.09304e-15
	Neutrophils	ENSSSAG00000003840	fga	0.76038	0.825	0.847	0.00183313
	Neutrophils	ENSSSAG00000078155	habp2	0.75797	0.922	0.952	4.11531e-09
	Neutrophils	ENSSSAG00000045009	ENSSSAG00000045009	0.75521	1	0.995	4.25803e-19
	Neutrophils	ENSSSAG00000044991	afp	0.754381	1	1	2.92111e-30
	Neutrophils	ENSSSAG00000064063	ppib	0.751422	0.757	0.727	0.00080944
	Neutrophils	ENSSSAG00000063885	serping1	0.73881	0.893	0.879	1.24278e-06
	Neutrophils	ENSSSAG00000074665	fabp10a	0.731661	0.971	0.941	5.37205e-13
	Neutrophils	ENSSSAG00000064384	trf	0.730373	1	1	1.84963e-24
	Neutrophils	ENSSSAG00000003123	apoc4	0.729603	0.922	0.88	6.22575e-12
	Neutrophils	ENSSSAG00000046808	p4hb	0.726453	0.796	0.765	0.00154407
	Neutrophils	ENSSSAG00000009429	fn1b	0.717988	0.777	0.821	0.00757498
	Neutrophils	ENSSSAG00000054661	grp78	0.715068	0.981	0.904	3.42391e-10
	Neutrophils	ENSSSAG00000042557	ambp	0.69814	0.971	0.949	9.35262e-11
	Neutrophils	ENSSSAG00000002442	rnase4	0.696108	1	0.993	6.63674e-18
	Neutrophils	ENSSSAG00000003122	apoa2	0.682523	1	1	2.34992e-37
	Neutrophils	ENSSSAG00000055837	f7i	0.678658	0.961	0.956	2.80138e-09
	Neutrophils	ENSSSAG00000010281	apoa2	0.647878	1	1	2.76343e-33
	Neutrophils	ENSSSAG00000007721	rbp4	0.624569	0.942	0.961	1.73452e-07
	Neutrophils	ENSSSAG00000064000	plg	0.619842	0.883	0.939	0.00021218
	Neutrophils	ENSSSAG00000080729	salarin	0.604198	1	0.989	6.40149e-14
	Neutrophils	ENSSSAG00000006012	spp2	0.60028	0.835	0.88	0.00602812
	Neutrophils	ENSSSAG00000061521	bbs1	0.576644	0.942	0.967	2.81854e-06
	Neutrophils	ENSSSAG00000053124	cfhl4	0.571685	0.981	0.987	1.63511e-09
	Neutrophils	ENSSSAG00000006327	hpx	0.560699	0.932	0.941	0.000484194
	Neutrophils	ENSSSAG00000065153	pdia6	0.541215	0.806	0.71	0.0293511
	Neutrophils	ENSSSAG00000078628	antxr1a	0.536876	0.893	0.922	0.00995645
	Neutrophils	ENSSSAG00000043518	f10	0.518872	1	0.996	1.39986e-11
	Neutrophils	ENSSSAG00000072037	alb1	0.517501	1	1	1.23113e-18
	Neutrophils	ENSSSAG00000076003	lect2	0.512947	0.913	0.854	0.00127171
	Neutrophils	ENSSSAG00000043705	c8b	0.502005	0.816	0.829	0.026931
	NK cells	ENSSSAG00000064246	runx3	5.06288	0.902	0.017	0
	NK cells	ENSSSAG00000042290	rap1gap2	3.9915	0.598	0.008	0
	NK cells	ENSSSAG00000049763	si:ch211-241f5.3	3.97332	0.656	0.007	0
	NK cells	ENSSSAG00000054057	rab44	3.67086	0.549	0.016	0
	NK cells	ENSSSAG00000076760	chsy3	3.39329	0.713	0.186	7.11727e-68
	NK cells	ENSSSAG00000066666	ptprc	3.38463	0.648	0.047	1.90433e-217
	NK cells	ENSSSAG00000009327	stac	3.3133	0.443	0.005	0
	NK cells	ENSSSAG00000008495	mctp1a	3.15562	0.566	0.041	1.27897e-190
	NK cells	ENSSSAG00000062860	aqp1	3.09871	0.418	0.001	0
	NK cells	ENSSSAG00000046602	ENSSSAG00000046602	3.05931	0.393	0.003	0
	NK cells	ENSSSAG00000080162	ctbp2	2.98586	0.402	0.016	2.8474e-240
	NK cells	ENSSSAG00000048450	camk2b1	2.95153	0.418	0.014	4.48619e-291
	NK cells	ENSSSAG00000057398	ENSSSAG00000057398	2.86267	0.369	0.035	1.5979e-88
	NK cells	ENSSSAG00000002400	cers1	2.81203	0.344	0.014	1.03682e-193
	NK cells	ENSSSAG00000050763	zeb2b	2.79586	0.5	0.036	2.74026e-164
	NK cells	ENSSSAG00000067737	fam102b	2.7243	0.582	0.22	7.17281e-28
	NK cells	ENSSSAG00000074616	ENSSSAG00000074616	2.71922	0.328	0.005	0
	NK cells	ENSSSAG00000052157	mctp1b	2.65613	0.344	0.005	0
	NK cells	ENSSSAG00000003203	crlf1	2.65154	0.361	0.005	0
	NK cells	ENSSSAG00000052644	maf	2.64303	0.32	0.003	0
	NK cells	ENSSSAG00000004114	nuggc	2.64281	0.369	0.022	3.64198e-143
	NK cells	ENSSSAG00000055457	pde4ba	2.58481	0.369	0.022	4.74565e-145
	NK cells	ENSSSAG00000067161	itb2	2.50412	0.328	0.012	1.01803e-208
	NK cells	ENSSSAG00000041579	ppip2	2.49134	0.32	0.007	0
	NK cells	ENSSSAG00000042833	prkcha	2.47529	0.377	0.018	9.74492e-186
	NK cells	ENSSSAG00000079012	caska	2.45505	0.369	0.098	9.4046e-25
	NK cells	ENSSSAG00000038491	maf	2.44658	0.328	0.036	9.28868e-66
	NK cells	ENSSSAG00000016373	ccnd2a	2.44423	0.352	0.029	6.26419e-97
	NK cells	ENSSSAG00000015043	zeb2b	2.43858	0.303	0.028	2.6333e-73
	NK cells	ENSSSAG00000067567	march8	2.40671	0.385	0.055	6.55291e-58
	NK cells	ENSSSAG00000055321	nr1i3	2.31177	0.344	0.046	3.57054e-55
	NK cells	ENSSSAG00000077419	uba	2.31107	0.41	0.08	8.39121e-42
	NK cells	ENSSSAG00000043185	arid3c	2.30608	0.467	0.211	8.93228e-16
	NK cells	ENSSSAG00000076619	syk	2.24725	0.32	0.013	2.57192e-189
	NK cells	ENSSSAG00000007534	itpr2	2.1986	0.311	0.044	3.32371e-46
	NK cells	ENSSSAG00000043118	arid3c	2.15468	0.377	0.179	4.40045e-09
	NK cells	ENSSSAG00000053206	bmp2k	2.10042	0.311	0.076	3.74396e-22
	NK cells	ENSSSAG00000063331	tln1	1.81162	0.328	0.141	2.32098e-08
	NK cells	ENSSSAG00000041773	tex15	1.6803	0.377	0.239	0.000650932
	NK cells	ENSSSAG00000000023	atp6	1.06299	0.943	0.983	1.20133e-15
	NK cells	ENSSSAG00000000011	nd2	1.01059	0.689	0.724	0.00469891
	NK cells	ENSSSAG00000000029	nd4	0.965565	0.738	0.791	0.000168136
	NK cells	ENSSSAG00000000020	cox2	0.947987	1	0.999	1.86795e-18
	NK cells	ENSSSAG00000000036	cytb	0.944517	0.992	0.996	3.23107e-18
	NK cells	ENSSSAG00000000017	cox1	0.943384	0.992	0.993	1.33219e-15
	NK cells	ENSSSAG00000000024	cox3	0.885839	0.984	0.992	1.37304e-12
	NK cells	ENSSSAG00000000007	nd1	0.842003	0.828	0.898	7.98197e-06
	NK cells	ENSSSAG00000074665	fabp10a	0.702233	0.91	0.941	8.1712e-08
	NK cells	ENSSSAG00000040155	wu:fj16a03	0.672309	1	0.998	5.02441e-14
	NK cells	ENSSSAG00000003122	apoa2	0.664111	1	1	2.93814e-29
	NK cells	ENSSSAG00000010260	ENSSSAG00000010260	0.640392	1	1	2.11188e-25
	NK cells	ENSSSAG00000007448	afp4	0.638443	1	0.997	6.35839e-14
	NK cells	ENSSSAG00000003534	ENSSSAG00000003534	0.574412	1	0.999	4.57675e-09
	NK cells	ENSSSAG00000002442	rnase4	0.559016	0.984	0.994	8.67418e-09
	NK cells	ENSSSAG00000039686	ENSSSAG00000039686	0.546407	0.811	0.916	0.0271715
	NK cells	ENSSSAG00000049001	ENSSSAG00000049001	0.529122	0.984	0.997	3.05408e-07
	NK cells	ENSSSAG00000040735	clc4e	0.515193	0.918	0.969	0.000760592
	T cells	ENSSSAG00000054057	rab44	3.62291	0.607	0.006	0
	T cells	ENSSSAG00000066666	ptprc	3.36909	0.681	0.037	0
	T cells	ENSSSAG00000005185	dock2	3.27578	0.586	0.015	0
	T cells	ENSSSAG00000009768	ENSSSAG00000009768	3.252	0.624	0.066	0
	T cells	ENSSSAG00000068132	ENSSSAG00000068132	3.04254	0.514	0.012	0
	T cells	ENSSSAG00000057091	si:dkey-172j4.3	2.90129	0.434	0.014	0
	T cells	ENSSSAG00000068088	prkd4	2.85333	0.475	0.047	0
	T cells	ENSSSAG00000003444	runx3	2.84357	0.414	0.007	0
	T cells	ENSSSAG00000008495	mctp1a	2.77884	0.457	0.035	0
	T cells	ENSSSAG00000015253	elmo1	2.77204	0.451	0.022	0
	T cells	ENSSSAG00000074463	scinlb	2.77147	0.426	0.012	0
	T cells	ENSSSAG00000067200	ccnd2a	2.74237	0.538	0.098	0
	T cells	ENSSSAG00000049728	dock10	2.66278	0.469	0.022	0
	T cells	ENSSSAG00000044871	prex1	2.64908	0.385	0.019	0
	T cells	ENSSSAG00000043023	jak3	2.61296	0.421	0.006	0
	T cells	ENSSSAG00000005110	ENSSSAG00000005110	2.56464	0.403	0.004	0
	T cells	ENSSSAG00000045584	ENSSSAG00000045584	2.53086	0.403	0.005	0
	T cells	ENSSSAG00000067737	fam102b	2.51339	0.572	0.215	6.87815e-191
	T cells	ENSSSAG00000000929	zbtb46	2.47796	0.336	0.01	0
	T cells	ENSSSAG00000078803	srgap3	2.42903	0.39	0.013	0
	T cells	ENSSSAG00000005004	kcnq5b	2.42069	0.363	0.02	0
	T cells	ENSSSAG00000077419	uba	2.416	0.426	0.075	0
	T cells	ENSSSAG00000080613	tox2	2.41474	0.647	0.304	3.59105e-200
	T cells	ENSSSAG00000046996	zmp:0000001082	2.41165	0.396	0.01	0
	T cells	ENSSSAG00000038528	rabgap1l	2.36477	0.54	0.159	5.12041e-262
	T cells	ENSSSAG00000070608	elmo1	2.35229	0.368	0.015	0
	T cells	ENSSSAG00000069379	vmp1	2.35179	0.365	0.026	0
	T cells	ENSSSAG00000068569	tox2	2.33893	0.451	0.155	2.30201e-162
	T cells	ENSSSAG00000077687	vav3b	2.33846	0.728	0.4	6.08271e-208
	T cells	ENSSSAG00000074559	ptn12	2.33416	0.361	0.008	0
	T cells	ENSSSAG00000052979	stat4	2.3263	0.336	0.005	0
	T cells	ENSSSAG00000042833	prkcha	2.30482	0.347	0.013	0
	T cells	ENSSSAG00000076824	cd3e	2.28487	0.338	0.001	0
	T cells	ENSSSAG00000042591	rgs3	2.27807	0.344	0.036	0
	T cells	ENSSSAG00000078545	ENSSSAG00000078545	2.25666	0.312	0.009	0
	T cells	ENSSSAG00000063441	sh22a	2.25373	0.338	0.002	0
	T cells	ENSSSAG00000040294	atp2a3	2.23836	0.353	0.014	0
	T cells	ENSSSAG00000065444	znf536	2.20613	0.313	0.013	0
	T cells	ENSSSAG00000004114	nuggc	2.19999	0.333	0.017	0
	T cells	ENSSSAG00000076619	syk	2.17392	0.324	0.008	0
	T cells	ENSSSAG00000064246	runx3	2.16052	0.315	0.014	0
	T cells	ENSSSAG00000078637	fnbp1	2.14194	0.32	0.024	0
	T cells	ENSSSAG00000015434	dgkza	2.11256	0.448	0.16	1.95416e-151
	T cells	ENSSSAG00000055414	prex1	2.02657	0.327	0.035	0
	T cells	ENSSSAG00000055546	gbp2	2.01668	0.416	0.124	3.58863e-173
	T cells	ENSSSAG00000076760	chsy3	1.97117	0.446	0.183	4.54105e-120
	T cells	ENSSSAG00000005054	tmem131l	1.96714	0.335	0.058	7.16545e-257
	T cells	ENSSSAG00000052625	lrrfip1	1.9666	0.302	0.013	0
	T cells	ENSSSAG00000068164	taok3a	1.91971	0.323	0.056	1.69661e-244
	T cells	ENSSSAG00000070034	fnbp1	1.91589	0.308	0.026	0
	T cells	ENSSSAG00000004590	ENSSSAG00000004590	1.909	0.634	0.389	3.4759e-88
	T cells	ENSSSAG00000050690	si:dkeyp-19e1.3	1.85872	0.313	0.064	1.42453e-194
	T cells	ENSSSAG00000067567	march8	1.81214	0.313	0.051	5.13329e-249
	T cells	ENSSSAG00000002709	diaph1	1.70779	0.314	0.102	1.62057e-103
	T cells	ENSSSAG00000054962	cblb	1.69662	0.382	0.181	3.32997e-75
	T cells	ENSSSAG00000063302	rhg15	1.60049	0.325	0.125	2.03903e-82
	T cells	ENSSSAG00000081333	fbrsl1	1.45888	0.64	0.499	6.26671e-79
	T cells	ENSSSAG00000081196	gnai2	1.4372	0.531	0.384	1.32294e-59
	T cells	ENSSSAG00000078489	gnal	1.43475	0.365	0.199	1.54217e-51
	T cells	ENSSSAG00000039620	slc6a6b	1.17707	0.359	0.253	6.05443e-25
	T cells	ENSSSAG00000075272	tasp1	1.11552	0.354	0.31	1.40241e-08
	T cells	ENSSSAG00000068456	pde3b	1.05462	0.308	0.242	3.42856e-11
	T cells	ENSSSAG00000074925	tox2	1.03717	0.674	0.631	9.91176e-40
	T cells	ENSSSAG00000043163	erbin	1.03524	0.435	0.369	1.5388e-20
	T cells	ENSSSAG00000054091	fkbp5	1.01315	0.474	0.393	2.52238e-25
	T cells	ENSSSAG00000065915	mbnl1	0.945705	0.314	0.249	1.43171e-11
	T cells	ENSSSAG00000043405	can1	0.930338	0.305	0.249	5.46825e-09
	T cells	ENSSSAG00000000024	cox3	0.928631	0.998	0.992	6.51076e-137
	T cells	ENSSSAG00000000020	cox2	0.912091	1	0.999	2.30204e-154
	T cells	ENSSSAG00000003849	utrn	0.901409	0.376	0.34	1.08315e-08
	T cells	ENSSSAG00000000036	cytb	0.885277	0.998	0.996	1.45981e-142
	T cells	ENSSSAG00000000011	nd2	0.881579	0.742	0.723	2.52003e-43
	T cells	ENSSSAG00000063310	macf1	0.878784	0.314	0.298	0.0142372
	T cells	ENSSSAG00000000017	cox1	0.845439	0.998	0.993	6.72071e-131
	T cells	ENSSSAG00000000007	nd1	0.840379	0.899	0.898	5.28239e-75
	T cells	ENSSSAG00000000023	atp6	0.826993	0.989	0.983	6.27199e-110
	T cells	ENSSSAG00000001782	actb	0.823899	0.387	0.35	7.69326e-10
	T cells	ENSSSAG00000000029	nd4	0.822271	0.773	0.792	2.15326e-41
	T cells	ENSSSAG00000000026	nd3	0.820397	0.683	0.667	3.55655e-32
	T cells	ENSSSAG00000000033	nd5	0.769695	0.463	0.45	4.14525e-09
	T cells	ENSSSAG00000071563	diaph2	0.743032	0.517	0.559	6.90698e-08
	T cells	ENSSSAG00000056404	itm2b	0.718943	0.357	0.341	0.000326369
	T cells	ENSSSAG00000001945	diaph2	0.707836	0.529	0.594	1.83251e-05
	T cells	ENSSSAG00000044191	rplp1	0.50915	0.498	0.547	0.016793
	Venous Endothelial	ENSSSAG00000074733	adcy2b	4.65786	0.843	0.091	2.88032e-226
	Venous Endothelial	ENSSSAG00000001017	cfd	4.51009	0.91	0.052	0
	Venous Endothelial	ENSSSAG00000069769	egfl7	4.29858	0.851	0.018	0
	Venous Endothelial	ENSSSAG00000079437	egfl7	4.14917	0.881	0.018	0
	Venous Endothelial	ENSSSAG00000074170	coda1	3.9152	0.634	0.029	0
	Venous Endothelial	ENSSSAG00000046825	kdrl	3.80071	0.821	0.022	0
	Venous Endothelial	ENSSSAG00000065309	ptprb	3.77725	0.791	0.02	0
	Venous Endothelial	ENSSSAG00000042181	prmt7	3.75241	0.709	0.04	0
	Venous Endothelial	ENSSSAG00000045628	spns2	3.70692	0.754	0.041	0
	Venous Endothelial	ENSSSAG00000054635	oit3	3.5241	0.642	0.01	0
	Venous Endothelial	ENSSSAG00000069027	tfpi2	3.39532	0.358	0.003	0
	Venous Endothelial	ENSSSAG00000005101	slc6a4a	3.25623	0.664	0.159	3.08812e-72
	Venous Endothelial	ENSSSAG00000074074	igsf21a	3.25614	0.515	0.025	4.37345e-275
	Venous Endothelial	ENSSSAG00000001608	meis2	3.09622	0.649	0.026	0
	Venous Endothelial	ENSSSAG00000069116	ptprm	3.04634	0.813	0.175	5.72008e-105
	Venous Endothelial	ENSSSAG00000005741	fa55c	3.0398	0.619	0.015	0
	Venous Endothelial	ENSSSAG00000005934	plxnd1	3.00601	0.716	0.119	5.48811e-117
	Venous Endothelial	ENSSSAG00000009875	ramp2	2.98555	0.59	0.007	0
	Venous Endothelial	ENSSSAG00000065619	igfbp6	2.98053	0.552	0.012	0
	Venous Endothelial	ENSSSAG00000047787	tns1b	2.96349	0.739	0.06	5.83645e-245
	Venous Endothelial	ENSSSAG00000055620	eng	2.93874	0.575	0.017	0
	Venous Endothelial	ENSSSAG00000063065	ramp1	2.91403	0.463	0.003	0
	Venous Endothelial	ENSSSAG00000001965	ephb1	2.9123	0.575	0.033	3.72016e-265
	Venous Endothelial	ENSSSAG00000069904	pmp22	2.87746	0.545	0.013	0
	Venous Endothelial	ENSSSAG00000048774	heg1	2.84407	0.56	0.008	0
	Venous Endothelial	ENSSSAG00000078121	grb10a	2.81129	0.627	0.096	5.98866e-108
	Venous Endothelial	ENSSSAG00000072786	klf2	2.77358	0.478	0.008	0
	Venous Endothelial	ENSSSAG00000015658	ldb2a	2.72826	0.507	0.015	0
	Venous Endothelial	ENSSSAG00000066109	syt12	2.72464	0.746	0.174	1.4289e-87
	Venous Endothelial	ENSSSAG00000071336	sptbn1	2.69158	0.537	0.042	1.14502e-177
	Venous Endothelial	ENSSSAG00000057070	synpo	2.66221	0.403	0.008	0
	Venous Endothelial	ENSSSAG00000075371	adgrl4	2.60896	0.575	0.008	0
	Venous Endothelial	ENSSSAG00000056169	nrp2	2.56728	0.5	0.011	0
	Venous Endothelial	ENSSSAG00000075068	prex2	2.55521	0.493	0.028	1.98406e-219
	Venous Endothelial	ENSSSAG00000070029	eng	2.53187	0.44	0.01	0
	Venous Endothelial	ENSSSAG00000057945	vwf	2.51107	0.388	0.002	0
	Venous Endothelial	ENSSSAG00000063499	sh3bp4	2.5087	0.455	0.013	0
	Venous Endothelial	ENSSSAG00000073499	ltc4s	2.49146	0.44	0.011	0
	Venous Endothelial	ENSSSAG00000040615	ak5	2.47839	0.44	0.01	0
	Venous Endothelial	ENSSSAG00000074697	emilin1b	2.44158	0.351	0.013	1.51555e-244
	Venous Endothelial	ENSSSAG00000073511	pcdh12	2.37469	0.44	0.009	0
	Venous Endothelial	ENSSSAG00000081676	apja	2.34668	0.373	0.004	0
	Venous Endothelial	ENSSSAG00000052924	ptprb	2.33902	0.493	0.011	0
	Venous Endothelial	ENSSSAG00000071403	rbms3	2.33592	0.493	0.036	1.6733e-171
	Venous Endothelial	ENSSSAG00000002263	f8	2.32536	0.388	0.009	0
	Venous Endothelial	ENSSSAG00000077356	cdh23	2.3074	0.627	0.352	3.76465e-21
	Venous Endothelial	ENSSSAG00000000380	ankfn1	2.29548	0.44	0.056	4.72398e-84
	Venous Endothelial	ENSSSAG00000073565	mrc1	2.28459	0.321	0.007	0
	Venous Endothelial	ENSSSAG00000002967	tgfbr2b	2.27603	0.366	0.013	1.4828e-266
	Venous Endothelial	ENSSSAG00000052452	esama	2.25667	0.425	0.018	9.90207e-261
	Venous Endothelial	ENSSSAG00000075406	slc29a1a	2.25624	0.388	0.004	0
	Venous Endothelial	ENSSSAG00000076222	baz2b	2.2203	0.41	0.007	0
	Venous Endothelial	ENSSSAG00000064264	ENSSSAG00000064264	2.188	0.381	0.015	6.26863e-254
	Venous Endothelial	ENSSSAG00000039713	ENSSSAG00000039713	2.14823	0.418	0.004	0
	Venous Endothelial	ENSSSAG00000007719	meis2a	2.14635	0.396	0.031	1.74077e-125
	Venous Endothelial	ENSSSAG00000043145	nhsl1	2.14544	0.44	0.035	1.5258e-136
	Venous Endothelial	ENSSSAG00000064451	calcrla	2.12408	0.313	0.006	0
	Venous Endothelial	ENSSSAG00000064455	fyn	2.11806	0.396	0.013	0
	Venous Endothelial	ENSSSAG00000064879	mamld1	2.11763	0.433	0.059	1.94203e-76
	Venous Endothelial	ENSSSAG00000055653	lrch1	2.11335	0.478	0.04	7.37357e-143
	Venous Endothelial	ENSSSAG00000008392	nr2f1	2.10205	0.627	0.263	5.66718e-33
	Venous Endothelial	ENSSSAG00000000929	zbtb46	2.09627	0.336	0.015	1.24166e-195
	Venous Endothelial	ENSSSAG00000000242	znf521	2.09319	0.463	0.084	3.53513e-59
	Venous Endothelial	ENSSSAG00000044359	flna	2.09	0.41	0.028	1.21481e-149
	Venous Endothelial	ENSSSAG00000065910	ENSSSAG00000065910	2.0891	0.56	0.203	9.09339e-31
	Venous Endothelial	ENSSSAG00000071623	myo1cb	2.08606	0.44	0.064	6.64889e-71
	Venous Endothelial	ENSSSAG00000070791	arvcfb	2.08353	0.478	0.054	8.13379e-103
	Venous Endothelial	ENSSSAG00000081000	sema4c	2.07102	0.358	0.015	2.09218e-225
	Venous Endothelial	ENSSSAG00000076977	ptprga	2.06218	0.418	0.064	3.90714e-63
	Venous Endothelial	ENSSSAG00000003305	sash1	2.04848	0.381	0.013	1.30947e-287
	Venous Endothelial	ENSSSAG00000078215	sema6a	2.01388	0.463	0.078	3.19626e-63
	Venous Endothelial	ENSSSAG00000004802	adcy2	2.00291	0.366	0.012	1.74596e-293
	Venous Endothelial	ENSSSAG00000081049	atp2b4	1.99841	0.366	0.026	2.55299e-129
	Venous Endothelial	ENSSSAG00000076997	si:dkey-91m11.5	1.99328	0.358	0.025	5.27105e-125
	Venous Endothelial	ENSSSAG00000070736	znf609a	1.98237	0.567	0.217	9.71598e-29
	Venous Endothelial	ENSSSAG00000065443	schip1	1.97659	0.336	0.024	5.48879e-120
	Venous Endothelial	ENSSSAG00000005164	ece2b	1.94618	0.351	0.014	4.70757e-233
	Venous Endothelial	ENSSSAG00000040888	pde4d	1.93369	0.358	0.056	1.53642e-51
	Venous Endothelial	ENSSSAG00000003887	limch1	1.9332	0.336	0.016	4.11062e-181
	Venous Endothelial	ENSSSAG00000072417	galnt14	1.92237	0.575	0.296	5.70371e-19
	Venous Endothelial	ENSSSAG00000068163	camk2d1	1.92144	0.336	0.046	1.16401e-55
	Venous Endothelial	ENSSSAG00000072254	mboat2b	1.88897	0.373	0.019	2.50447e-189
	Venous Endothelial	ENSSSAG00000053891	myo9b	1.88737	0.358	0.098	5.9797e-23
	Venous Endothelial	ENSSSAG00000010024	tgfbr3	1.8735	0.313	0.041	1.26183e-52
	Venous Endothelial	ENSSSAG00000079874	itm2b	1.8568	0.463	0.077	8.69957e-62
	Venous Endothelial	ENSSSAG00000068338	kazna	1.84583	0.403	0.146	1.40799e-17
	Venous Endothelial	ENSSSAG00000001367	trpm4a	1.83417	0.336	0.023	2.38705e-122
	Venous Endothelial	ENSSSAG00000077859	rbms3	1.81399	0.627	0.202	5.43952e-40
	Venous Endothelial	ENSSSAG00000053681	mef2aa	1.8126	0.313	0.034	8.76931e-69
	Venous Endothelial	ENSSSAG00000073942	sptbn1	1.80502	0.388	0.071	4.75828e-46
	Venous Endothelial	ENSSSAG00000002654	ENSSSAG00000002654	1.79427	0.306	0.002	0
	Venous Endothelial	ENSSSAG00000007167	nrp2a	1.79371	0.381	0.079	6.64054e-38
	Venous Endothelial	ENSSSAG00000007361	fbln2	1.78955	0.306	0.012	1.0123e-201
	Venous Endothelial	ENSSSAG00000045234	disp1	1.7884	0.328	0.053	1.11676e-44
	Venous Endothelial	ENSSSAG00000072071	tek	1.78033	0.328	0.006	0
	Venous Endothelial	ENSSSAG00000042591	rgs3	1.77852	0.358	0.04	3.02283e-73
	Venous Endothelial	ENSSSAG00000045458	ENSSSAG00000045458	1.76862	0.336	0.016	2.11836e-185
	Venous Endothelial	ENSSSAG00000045729	ical	1.76678	0.343	0.016	5.85901e-181
	Venous Endothelial	ENSSSAG00000068824	sos1	1.75545	0.366	0.083	4.15556e-32
	Venous Endothelial	ENSSSAG00000067737	fam102b	1.74678	0.515	0.22	6.08591e-18
	Venous Endothelial	ENSSSAG00000070034	fnbp1	1.74636	0.328	0.03	1.07834e-85
	Venous Endothelial	ENSSSAG00000069379	vmp1	1.74301	0.351	0.031	2.75898e-94
	Venous Endothelial	ENSSSAG00000064589	bcar1	1.73556	0.336	0.056	3.38362e-43
	Venous Endothelial	ENSSSAG00000005522	cacng7	1.72031	0.366	0.033	9.11589e-99
	Venous Endothelial	ENSSSAG00000071876	anxa11b	1.71212	0.313	0.021	1.78404e-113
	Venous Endothelial	ENSSSAG00000064490	ENSSSAG00000064490	1.70969	0.381	0.137	3.34073e-16
	Venous Endothelial	ENSSSAG00000069162	nova1	1.68273	0.306	0.02	3.01784e-115
	Venous Endothelial	ENSSSAG00000052450	fgd5a	1.68174	0.306	0.005	0
	Venous Endothelial	ENSSSAG00000064465	krt8	1.67032	0.373	0.094	4.61685e-28
	Venous Endothelial	ENSSSAG00000073843	ehd3	1.65465	0.351	0.191	2.03344e-05
	Venous Endothelial	ENSSSAG00000067801	arhgap23b	1.63819	0.358	0.029	1.18993e-105
	Venous Endothelial	ENSSSAG00000001782	actb	1.62658	0.597	0.35	1.48933e-15
	Venous Endothelial	ENSSSAG00000064864	cntnap5a	1.61993	0.321	0.03	2.62421e-82
	Venous Endothelial	ENSSSAG00000047924	hiat1a	1.61176	0.351	0.149	2.20446e-10
	Venous Endothelial	ENSSSAG00000069638	lxn	1.57123	0.306	0.015	2.64629e-162
	Venous Endothelial	ENSSSAG00000080528	itgb5	1.5578	0.321	0.042	1.04315e-55
	Venous Endothelial	ENSSSAG00000043780	afdna	1.54238	0.47	0.198	8.6846e-17
	Venous Endothelial	ENSSSAG00000059339	arap3	1.53021	0.321	0.012	2.77334e-215
	Venous Endothelial	ENSSSAG00000045184	zeb1b	1.49723	0.306	0.017	9.93543e-134
	Venous Endothelial	ENSSSAG00000009831	klf12b	1.45375	0.306	0.067	5.2332e-26
	Venous Endothelial	ENSSSAG00000066736	magi1b	1.44188	0.5	0.25	1.23911e-12
	Venous Endothelial	ENSSSAG00000039620	slc6a6b	1.40833	0.425	0.255	7.98185e-06
	Venous Endothelial	ENSSSAG00000065921	plpp3	1.40594	0.343	0.144	1.87562e-09
	Venous Endothelial	ENSSSAG00000022058	cdc42bpb	1.37616	0.396	0.19	2.93229e-09
	Venous Endothelial	ENSSSAG00000072633	ENSSSAG00000072633	1.36007	0.313	0.054	1.26033e-37
	Venous Endothelial	ENSSSAG00000081064	srgap2	1.34001	0.313	0.091	7.98471e-17
	Venous Endothelial	ENSSSAG00000053430	snx9	1.33125	0.358	0.108	1.98557e-19
	Venous Endothelial	ENSSSAG00000076909	thra	1.32571	0.328	0.107	1.08458e-14
	Venous Endothelial	ENSSSAG00000072332	mast4	1.28122	0.507	0.348	2.89588e-06
	Venous Endothelial	ENSSSAG00000053799	rab6b	1.21787	0.351	0.196	0.000833325
	Venous Endothelial	ENSSSAG00000074564	mcp	1.20235	0.403	0.2	4.05295e-08
	Venous Endothelial	ENSSSAG00000079413	macf1	1.19657	0.619	0.385	1.25728e-12
	Venous Endothelial	ENSSSAG00000007557	fermt2	1.16838	0.328	0.079	2.78964e-23
	Venous Endothelial	ENSSSAG00000007823	gata4	1.16745	0.343	0.161	6.99133e-07
	Venous Endothelial	ENSSSAG00000009796	plxna1	1.15798	0.403	0.175	3.06454e-10
	Venous Endothelial	ENSSSAG00000079146	lama3	1.12736	0.425	0.27	0.0021022
	Venous Endothelial	ENSSSAG00000001945	diaph2	1.09316	0.731	0.592	1.47826e-10
	Venous Endothelial	ENSSSAG00000065669	ENSSSAG00000065669	1.0737	0.306	0.114	1.53822e-09
	Venous Endothelial	ENSSSAG00000044281	ptk2aa	1.07302	0.306	0.149	8.83449e-05
	Venous Endothelial	ENSSSAG00000043747	anks1b	1.04825	0.343	0.136	1.48043e-09
	Venous Endothelial	ENSSSAG00000040238	ctnna1	1.00011	0.485	0.354	0.00257624
	Venous Endothelial	ENSSSAG00000063331	tln1	0.97024	0.328	0.141	1.88734e-07
	Venous Endothelial	ENSSSAG00000040997	app	0.959863	0.336	0.186	0.00249578
	Venous Endothelial	ENSSSAG00000068245	ulbp1	0.927788	0.313	0.124	2.86599e-08
	Venous Endothelial	ENSSSAG00000063310	macf1	0.862816	0.463	0.298	0.00246944
	Venous Endothelial	ENSSSAG00000000020	cox2	0.84171	1	0.999	6.68224e-23
	Venous Endothelial	ENSSSAG00000000024	cox3	0.833613	0.993	0.992	1.96086e-18
	Venous Endothelial	ENSSSAG00000000017	cox1	0.8262	1	0.993	5.03545e-18
	Venous Endothelial	ENSSSAG00000000011	nd2	0.779369	0.896	0.723	1.02156e-10
	Venous Endothelial	ENSSSAG00000000036	cytb	0.772112	1	0.996	5.88086e-17
	Venous Endothelial	ENSSSAG00000000023	atp6	0.753882	1	0.983	3.748e-17
	Venous Endothelial	ENSSSAG00000000029	nd4	0.748887	0.881	0.791	1.79158e-08
	Venous Endothelial	ENSSSAG00000000007	nd1	0.73522	0.94	0.898	1.89567e-10

## Sheet: Suppl. Table 5
	Cluster	Ensembl gene ID	Ensembl gene annotation	avg_log2FC	pct.1	pct.2	p_val_adj
	Endothelial (arterial)	ENSSSAG00000041461	mecom	2.92044	0.688	0.11	4.84768e-37
	Endothelial (arterial)	ENSSSAG00000048049	mecom	2.90837	0.597	0.02	2.63575e-64
	Endothelial (arterial)	ENSSSAG00000064017	itga5	2.32673	0.442	0.071	1.9049e-20
	Endothelial (arterial)	ENSSSAG00000012320	exoc3l2a	2.22452	0.584	0.144	3.15969e-18
	Endothelial (arterial)	ENSSSAG00000074162	amd1	2.12972	0.545	0.111	6.97512e-21
	Endothelial (arterial)	ENSSSAG00000046125	ldb2a	1.98746	0.545	0.146	2.22943e-14
	Endothelial (arterial)	ENSSSAG00000080613	tox2	1.97447	0.39	0.096	2.3485e-10
	Endothelial (arterial)	ENSSSAG00000053759	slco2a1	1.9695	0.442	0.082	1.51895e-16
	Endothelial (arterial)	ENSSSAG00000009203	calcrla	1.96278	0.662	0.199	4.83319e-19
	Endothelial (arterial)	ENSSSAG00000041338	atp13a3	1.95929	0.312	0.031	7.07911e-18
	Endothelial (arterial)	ENSSSAG00000078078	tgfbr2a	1.95367	0.481	0.119	6.6544e-14
	Endothelial (arterial)	ENSSSAG00000073565	mrc1	1.82366	0.61	0.253	6.56599e-10
	Endothelial (arterial)	ENSSSAG00000074953	adam23	1.79118	0.468	0.075	9.49247e-21
	Endothelial (arterial)	ENSSSAG00000043356	dll4	1.65877	0.39	0.058	5.24877e-17
	Endothelial (arterial)	ENSSSAG00000078690	tmf1	1.64356	0.545	0.159	1.11365e-11
	Endothelial (arterial)	ENSSSAG00000030734	adgra1	1.64278	0.416	0.121	1.97836e-08
	Endothelial (arterial)	ENSSSAG00000041692	rgs3b	1.6424	0.688	0.295	1.56463e-11
	Endothelial (arterial)	ENSSSAG00000060765	cadps2	1.6163	0.468	0.102	2.96884e-14
	Endothelial (arterial)	ENSSSAG00000072388	ccn1l2	1.61615	0.325	0.094	1.92826e-05
	Endothelial (arterial)	ENSSSAG00000075199	rtkn	1.47313	0.351	0.066	1.41646e-11
	Endothelial (arterial)	ENSSSAG00000066682	pip5k1bb	1.46821	0.506	0.224	0.000106882
	Endothelial (arterial)	ENSSSAG00000047059	oaz2	1.42551	0.675	0.349	8.19179e-07
	Endothelial (arterial)	ENSSSAG00000054690	rgs3	1.38568	0.494	0.171	3.95787e-07
	Endothelial (arterial)	ENSSSAG00000053521	jag2	1.27923	0.325	0.064	1.98284e-09
	Endothelial (arterial)	ENSSSAG00000072459	si:ch211-218g4.2	1.27373	0.39	0.126	2.72505e-05
	Endothelial (arterial)	ENSSSAG00000009441	dachd	1.2631	0.351	0.088	2.36994e-07
	Endothelial (arterial)	ENSSSAG00000073613	ephb4a	1.26255	0.442	0.157	2.11768e-05
	Endothelial (arterial)	ENSSSAG00000068646	zdhhc8b	1.25996	0.429	0.188	0.00349858
	Endothelial (arterial)	ENSSSAG00000006882	atp8a1	1.2349	0.351	0.122	0.000961085
	Endothelial (arterial)	ENSSSAG00000001017	cfd	1.21919	0.935	0.889	3.19037e-07
	Endothelial (arterial)	ENSSSAG00000065441	plxna2	1.21577	0.39	0.149	0.00175225
	Endothelial (arterial)	ENSSSAG00000079214	tie1	1.16055	0.416	0.177	0.00635554
	Endothelial (arterial)	ENSSSAG00000071430	plk2b	1.13193	0.312	0.102	0.00240592
	Endothelial (arterial)	ENSSSAG00000041437	tns1	1.00934	0.519	0.267	0.01802
	Endothelial (arterial)	ENSSSAG00000078739	ENSSSAG00000078739	0.967699	0.338	0.124	0.0130278
	Endothelial (arterial)	ENSSSAG00000045628	spns2	0.945433	0.974	0.832	1.89645e-05
	Endothelial (arterial)	ENSSSAG00000026781	ankrd10b	0.940837	0.312	0.104	0.00805097
	Endothelial (arterial)	ENSSSAG00000053730	frya	0.920663	0.351	0.13	0.0124823
	Endothelial (capillary)	ENSSSAG00000067691	il13ra2	1.98115	0.579	0.123	8.4274e-24
	Endothelial (capillary)	ENSSSAG00000005650	myo1hb	1.63589	0.495	0.123	3.22911e-15
	Endothelial (capillary)	ENSSSAG00000074170	coda1	1.49831	0.99	0.611	6.14641e-43
	Endothelial (capillary)	ENSSSAG00000079685	nr5a2	1.48899	0.777	0.412	8.05526e-22
	Endothelial (capillary)	ENSSSAG00000043153	camkvb	1.47881	0.3	0.047	1.35726e-08
	Endothelial (capillary)	ENSSSAG00000004647	vav2	1.47561	0.606	0.294	7.86257e-14
	Endothelial (capillary)	ENSSSAG00000065803	inpp5a	1.40049	0.644	0.28	3.20675e-15
	Endothelial (capillary)	ENSSSAG00000059290	wscd2	1.37548	0.408	0.109	2.89435e-10
	Endothelial (capillary)	ENSSSAG00000071623	myo1cb	1.35264	0.71	0.327	4.37262e-18
	Endothelial (capillary)	ENSSSAG00000057363	myo1cb	1.28276	0.36	0.104	1.74728e-07
	Endothelial (capillary)	ENSSSAG00000065910	ENSSSAG00000065910	1.25497	0.803	0.536	1.07478e-17
	Endothelial (capillary)	ENSSSAG00000065921	plpp3	1.24749	0.656	0.37	8.37586e-11
	Endothelial (capillary)	ENSSSAG00000043145	nhsl1	1.23547	0.636	0.37	3.78066e-10
	Endothelial (capillary)	ENSSSAG00000074697	emilin1b	1.18865	0.586	0.308	6.19775e-08
	Endothelial (capillary)	ENSSSAG00000054635	oit3	1.14215	0.748	0.417	7.6498e-13
	Endothelial (capillary)	ENSSSAG00000073843	ehd3	1.12854	0.646	0.294	8.70857e-13
	Endothelial (capillary)	ENSSSAG00000041161	insra	1.09746	0.61	0.341	3.34262e-09
	Endothelial (capillary)	ENSSSAG00000009308	ccdc136	1.09128	0.324	0.095	9.91413e-06
	Endothelial (capillary)	ENSSSAG00000008455	ggt5	1.07979	0.523	0.289	4.57369e-06
	Endothelial (capillary)	ENSSSAG00000058343	klhl4	1.07829	0.312	0.137	0.00449622
	Endothelial (capillary)	ENSSSAG00000065913	ehd4	1.06574	0.501	0.242	5.38615e-07
	Endothelial (capillary)	ENSSSAG00000001608	meis2	1.033	0.851	0.64	3.79018e-14
	Endothelial (capillary)	ENSSSAG00000053369	pcbp3	1.02626	0.396	0.147	2.50775e-06
	Endothelial (capillary)	ENSSSAG00000069515	afap1l1	1.02021	0.36	0.128	1.65493e-05
	Endothelial (capillary)	ENSSSAG00000052284	robo3	1.01965	0.404	0.218	0.00355513
	Endothelial (capillary)	ENSSSAG00000007719	meis2a	1.00398	0.63	0.403	2.34511e-06
	Endothelial (capillary)	ENSSSAG00000070034	fnbp1	1.00074	0.511	0.308	0.00060499
	Endothelial (capillary)	ENSSSAG00000008829	dchs1b	0.993443	0.614	0.355	1.69476e-07
	Endothelial (capillary)	ENSSSAG00000004840	slc12a2	0.981845	0.348	0.161	0.0109546
	Endothelial (capillary)	ENSSSAG00000032249	mef2cb	0.969143	0.374	0.161	0.000278179
	Endothelial (capillary)	ENSSSAG00000052239	tp53i11b	0.954412	0.465	0.256	0.000383008
	Endothelial (capillary)	ENSSSAG00000070692	mcf2l2	0.947107	0.396	0.204	0.0076931
	Endothelial (capillary)	ENSSSAG00000074254	hspg2	0.942222	0.394	0.194	0.000908658
	Endothelial (capillary)	ENSSSAG00000001367	trpm4a	0.939194	0.563	0.346	0.00015576
	Endothelial (capillary)	ENSSSAG00000002334	dlc1	0.923702	0.467	0.261	0.000497784
	Endothelial (capillary)	ENSSSAG00000074074	igsf21a	0.92211	0.726	0.474	3.56661e-08
	Endothelial (capillary)	ENSSSAG00000077859	rbms3	0.884052	0.815	0.621	7.91792e-10
	Endothelial (capillary)	ENSSSAG00000079146	lama3	0.874564	0.65	0.46	7.8488e-06
	Endothelial (capillary)	ENSSSAG00000078215	sema6a	0.867148	0.718	0.517	5.93056e-08
	Endothelial (capillary)	ENSSSAG00000071403	rbms3	0.862189	0.62	0.403	6.55241e-05
	Endothelial (capillary)	ENSSSAG00000063800	st3gal3a	0.861286	0.425	0.223	0.00908639
	Endothelial (capillary)	ENSSSAG00000010024	tgfbr3	0.846937	0.533	0.308	0.000220148
	Endothelial (capillary)	ENSSSAG00000075068	prex2	0.843157	0.742	0.545	3.7668e-06
	Endothelial (capillary)	ENSSSAG00000071336	sptbn1	0.841668	0.708	0.517	2.29604e-05
	Endothelial (capillary)	ENSSSAG00000073942	sptbn1	0.837138	0.573	0.341	4.36336e-05
	Endothelial (capillary)	ENSSSAG00000073564	atp11c	0.831933	0.352	0.175	0.0433107
	Endothelial (capillary)	ENSSSAG00000071299	cacna2d2a	0.823849	0.557	0.341	0.0066241
	Endothelial (capillary)	ENSSSAG00000054371	kdrl	0.771825	0.515	0.341	0.0167284
	Endothelial (capillary)	ENSSSAG00000007361	fbln2	0.770097	0.553	0.36	0.00427896
	Endothelial (capillary)	ENSSSAG00000077218	abi1a	0.769247	0.461	0.28	0.0251623
	Endothelial (capillary)	ENSSSAG00000067800	ets1	0.740594	0.388	0.194	0.017787
	Endothelial (capillary)	ENSSSAG00000074535	tjp1a	0.722347	0.501	0.318	0.0245815
	Endothelial (capillary)	ENSSSAG00000042097	f8	0.704106	0.505	0.299	0.0189145
	Endothelial (capillary)	ENSSSAG00000042181	prmt7	0.657511	0.841	0.64	3.29741e-05
	Endothelial (capillary)	ENSSSAG00000055620	eng	0.639962	0.616	0.417	0.0192257
	Endothelial (capillary)	ENSSSAG00000046825	kdrl	0.561531	0.903	0.82	0.000799659
	Endothelial (capillary)	ENSSSAG00000074733	adcy2b	0.546991	0.877	0.673	1.49664e-05
	Endothelial (capillary)	ENSSSAG00000077356	cdh23	0.531556	0.724	0.488	0.00100518
	Endothelial (venous)	ENSSSAG00000069027	tfpi2	2.98957	0.358	0.034	3.04032e-27
	Endothelial (venous)	ENSSSAG00000057945	vwf	2.24315	0.388	0.033	1.05233e-31
	Endothelial (venous)	ENSSSAG00000063065	ramp1	2.216	0.463	0.098	1.08323e-22
	Endothelial (venous)	ENSSSAG00000057070	synpo	2.17103	0.403	0.064	4.67848e-23
	Endothelial (venous)	ENSSSAG00000008392	nr2f1	1.88702	0.627	0.205	7.02168e-24
	Endothelial (venous)	ENSSSAG00000000929	zbtb46	1.79518	0.336	0.057	2.40687e-17
	Endothelial (venous)	ENSSSAG00000001965	ephb1	1.64715	0.575	0.216	2.98843e-16
	Endothelial (venous)	ENSSSAG00000064451	calcrla	1.33248	0.313	0.109	7.07569e-06
	Endothelial (venous)	ENSSSAG00000009875	ramp2	1.14966	0.59	0.329	1.25274e-07
	Endothelial (venous)	ENSSSAG00000072786	klf2	1.11807	0.478	0.255	0.000192039
	Endothelial (venous)	ENSSSAG00000064490	ENSSSAG00000064490	1.0813	0.381	0.167	0.000444953
	Endothelial (venous)	ENSSSAG00000045234	disp1	1.07127	0.328	0.14	0.00175181
	Endothelial (venous)	ENSSSAG00000068163	camk2d1	1.04271	0.336	0.148	0.00706744
	Endothelial (venous)	ENSSSAG00000081676	apja	1.04258	0.373	0.171	0.000862303
	Endothelial (venous)	ENSSSAG00000002654	ENSSSAG00000002654	1.03111	0.306	0.1	7.43861e-06
	Endothelial (venous)	ENSSSAG00000005164	ece2b	1.01564	0.351	0.136	3.48421e-05
	Endothelial (venous)	ENSSSAG00000075406	slc29a1a	0.962623	0.388	0.191	0.00982317
	Endothelial (venous)	ENSSSAG00000069904	pmp22	0.925058	0.545	0.333	0.000718524
	Endothelial (venous)	ENSSSAG00000045458	ENSSSAG00000045458	0.916588	0.336	0.133	0.000210869
	Endothelial (venous)	ENSSSAG00000064465	krt8	0.912057	0.373	0.19	0.0392691
	Endothelial (venous)	ENSSSAG00000073499	ltc4s	0.880344	0.44	0.259	0.0474139
	Endothelial (venous)	ENSSSAG00000059331	foxp4	0.819269	0.366	0.152	0.000550017
	Endothelial (venous)	ENSSSAG00000001945	diaph2	0.789499	0.731	0.548	0.00158234
	Endothelial (venous)	ENSSSAG00000072254	mboat2b	0.741552	0.373	0.164	0.00229656

## Sheet: Suppl. Table 6
	Cluster	Ensembl gene ID	Ensembl gene annotation	avg_log2FC	pct.1	pct.2	p_val_adj
	Mesenchymal 1	ENSSSAG00000075542	hhip	1.12348	0.922	0.448	1.31488e-06
	Mesenchymal 1	ENSSSAG00000043668	nfasca	1.46995	0.711	0.276	5.19658e-06
	Mesenchymal 1	ENSSSAG00000056070	fgfr2	1.07059	0.936	0.724	2.07677e-05
	Mesenchymal 1	ENSSSAG00000046448	dacha	1.60435	0.702	0.345	2.63503e-05
	Mesenchymal 1	ENSSSAG00000053759	slco2a1	2.17832	0.481	0.086	0.000379774
	Mesenchymal 1	ENSSSAG00000040085	ENSSSAG00000040085	2.25935	0.442	0.103	0.0072149
	Mesenchymal 1	ENSSSAG00000071023	asic1	0.838201	0.866	0.638	0.0309213
	Mesenchymal 1	ENSSSAG00000003833	stea4	0.972077	0.763	0.5	0.0526116
	Mesenchymal 1	ENSSSAG00000040931	dacha	1.12217	0.595	0.276	0.160066
	Mesenchymal 1	ENSSSAG00000040544	reln	0.915171	0.707	0.414	0.642374
	Mesenchymal 1	ENSSSAG00000043562	masp1	0.681924	0.804	0.586	0.926085
	Mesenchymal 1	ENSSSAG00000063246	adamts7	0.525383	0.612	0.397	1
	Mesenchymal 1	ENSSSAG00000030439	prom1a	0.557365	0.615	0.483	1
	Mesenchymal 1	ENSSSAG00000052401	reln	0.587207	0.736	0.621	1
	Mesenchymal 1	ENSSSAG00000054894	fgfr2	0.600684	0.895	0.672	1
	Mesenchymal 1	ENSSSAG00000055737	prkcaa	0.670127	0.556	0.379	1
	Mesenchymal 1	ENSSSAG00000048098	scube1	0.751033	0.701	0.431	1
	Mesenchymal 1	ENSSSAG00000003231	usta	0.786363	0.484	0.259	1
	Mesenchymal 1	ENSSSAG00000008290	tmtc2b	0.834759	0.577	0.448	1
	Mesenchymal 1	ENSSSAG00000042764	fstl1	0.840198	0.407	0.172	1
	Mesenchymal 1	ENSSSAG00000081408	bmp6	0.860396	0.462	0.224	1
	Mesenchymal 1	ENSSSAG00000075065	wnt9a	0.872193	0.399	0.207	1
	Mesenchymal 1	ENSSSAG00000008283	hgfb	0.95005	0.63	0.345	1
	Mesenchymal 1	ENSSSAG00000048288	smoc2	1.07415	0.443	0.19	1
	Mesenchymal 1	ENSSSAG00000045517	ahr2g	1.08012	0.367	0.155	1
	Mesenchymal 1	ENSSSAG00000063602	ncapg2	1.09845	0.316	0.121	1
	Mesenchymal 1	ENSSSAG00000075214	tspan9a	1.1297	0.408	0.155	1
	Mesenchymal 1	ENSSSAG00000079436	pde4d	1.14049	0.472	0.276	1
	Mesenchymal 1	ENSSSAG00000066105	adcy6a	1.15004	0.481	0.259	1
	Mesenchymal 1	ENSSSAG00000073359	sik1	1.18621	0.403	0.172	1
	Mesenchymal 1	ENSSSAG00000069910	ENSSSAG00000069910	1.18884	0.372	0.121	1
	Mesenchymal 1	ENSSSAG00000025368	hgfa	1.61632	0.338	0.086	1
	Mesenchymal 2	ENSSSAG00000003409	mbl2	3.57843	0.5	0.036	9.4253e-34
	Mesenchymal 2	ENSSSAG00000046194	c4	2.31571	0.421	0.026	1.20537e-31
	Mesenchymal 2	ENSSSAG00000041168	slit3	2.16293	0.553	0.102	9.28884e-14
	Mesenchymal 2	ENSSSAG00000063710	gnds	1.41184	0.447	0.108	1.4254e-06
	Mesenchymal 2	ENSSSAG00000001017	cfd	1.68659	0.658	0.239	2.54686e-06
	Mesenchymal 2	ENSSSAG00000009266	fel	2.73473	0.842	0.519	0.000190446
	Mesenchymal 2	ENSSSAG00000079522	kank4	1.21536	0.474	0.161	0.00627646
	Mesenchymal 2	ENSSSAG00000065664	adamts2	1.30196	0.316	0.093	0.108377
	Mesenchymal 2	ENSSSAG00000071299	cacna2d2a	1.4852	0.658	0.373	0.113602
	Mesenchymal 2	ENSSSAG00000006311	ptprsa	1.03488	0.395	0.131	0.198897
	Mesenchymal 2	ENSSSAG00000065361	gli3	1.43461	0.342	0.122	0.662417
	Mesenchymal 2	ENSSSAG00000049497	sorcs2	1.33879	0.526	0.271	0.857018
	Mesenchymal 2	ENSSSAG00000042400	gm7298	0.631179	0.789	0.578	1
	Mesenchymal 2	ENSSSAG00000037698	myh11a	0.635987	0.316	0.156	1
	Mesenchymal 2	ENSSSAG00000075701	nfia	0.639323	0.579	0.356	1
	Mesenchymal 2	ENSSSAG00000015043	zeb2b	0.649037	0.816	0.569	1
	Mesenchymal 2	ENSSSAG00000049983	cdh2	0.665046	0.342	0.171	1
	Mesenchymal 2	ENSSSAG00000008702	rpl5	0.676022	0.605	0.342	1
	Mesenchymal 2	ENSSSAG00000053696	vtna	0.701924	0.342	0.174	1
	Mesenchymal 2	ENSSSAG00000042501	si:ch211-262h13.5	0.714651	0.447	0.234	1
	Mesenchymal 2	ENSSSAG00000074553	rps24	0.733245	0.395	0.226	1
	Mesenchymal 2	ENSSSAG00000074801	lamp2	0.748825	0.342	0.183	1
	Mesenchymal 2	ENSSSAG00000064743	larp1	0.75578	0.632	0.373	1
	Mesenchymal 2	ENSSSAG00000040571	ctnna2	0.766437	0.342	0.176	1
	Mesenchymal 2	ENSSSAG00000056483	cmtd1	0.79708	0.342	0.167	1
	Mesenchymal 2	ENSSSAG00000071586	met	0.8237	0.316	0.113	1
	Mesenchymal 2	ENSSSAG00000059652	cald1	0.83749	0.421	0.23	1
	Mesenchymal 2	ENSSSAG00000015544	pgrmc1	0.906823	0.447	0.19	1
	Mesenchymal 2	ENSSSAG00000051046	hsp90b1	0.944308	0.368	0.197	1
	Mesenchymal 2	ENSSSAG00000026891	snd1	0.969951	0.421	0.188	1
	Mesenchymal 2	ENSSSAG00000008454	ENSSSAG00000008454	1.03987	0.342	0.129	1
	Mesenchymal 2	ENSSSAG00000061144	pde5a	1.0399	0.316	0.11	1
	Mesenchymal 2	ENSSSAG00000074863	chst8	1.3461	0.474	0.216	1
	Mesenchymal 3	ENSSSAG00000042789	hcn1	1.48288	0.4	0.081	0.00983294
	Mesenchymal 3	ENSSSAG00000061144	pde5a	1.25177	0.45	0.111	0.0594284
	Mesenchymal 3	ENSSSAG00000071165	tead3	1.18911	0.3	0.053	0.0675471
	Mesenchymal 3	ENSSSAG00000056033	clk2a	1.1143	0.3	0.055	0.124387
	Mesenchymal 3	ENSSSAG00000064192	ube4b	1.31199	0.35	0.078	0.310394
	Mesenchymal 3	ENSSSAG00000078753	vti1a	0.921265	0.35	0.076	0.572696
	Mesenchymal 3	ENSSSAG00000053799	rab6b	0.619088	0.65	0.354	1
	Mesenchymal 3	ENSSSAG00000043103	kank1	0.626554	0.3	0.104	1
	Mesenchymal 3	ENSSSAG00000069947	col1a1b	0.644241	1	0.834	1
	Mesenchymal 3	ENSSSAG00000075727	arhgap21b	0.66411	0.35	0.118	1
	Mesenchymal 3	ENSSSAG00000055619	myo18ab	0.669546	0.65	0.349	1
	Mesenchymal 3	ENSSSAG00000047659	adamts3	0.67316	0.3	0.111	1
	Mesenchymal 3	ENSSSAG00000041662	cpne8	0.674375	0.4	0.15	1
	Mesenchymal 3	ENSSSAG00000075701	nfia	0.736498	0.65	0.358	1
	Mesenchymal 3	ENSSSAG00000001770	epas1b	0.740618	0.75	0.425	1
	Mesenchymal 3	ENSSSAG00000053520	nr2f2	0.743276	0.4	0.152	1
	Mesenchymal 3	ENSSSAG00000063226	fstl1b	0.753052	0.3	0.092	1
	Mesenchymal 3	ENSSSAG00000065737	fbxl17	0.758174	0.55	0.234	1
	Mesenchymal 3	ENSSSAG00000010300	nos1ap	0.764806	0.35	0.133	1
	Mesenchymal 3	ENSSSAG00000065723	efna5b	0.766101	1	0.86	1
	Mesenchymal 3	ENSSSAG00000004765	aebp1	0.772419	0.55	0.263	1
	Mesenchymal 3	ENSSSAG00000004312	gpc1b	0.773154	0.35	0.116	1
	Mesenchymal 3	ENSSSAG00000006727	lrp1aa	0.774637	0.45	0.173	1
	Mesenchymal 3	ENSSSAG00000052003	adamts2	0.779656	0.8	0.616	1
	Mesenchymal 3	ENSSSAG00000003524	vclb	0.787666	0.35	0.133	1
	Mesenchymal 3	ENSSSAG00000006637	plxnb2	0.797015	0.4	0.155	1
	Mesenchymal 3	ENSSSAG00000065670	tgfbr1	0.808051	0.3	0.11	1
	Mesenchymal 3	ENSSSAG00000047433	csnk1a1	0.818962	0.35	0.087	1
	Mesenchymal 3	ENSSSAG00000074164	mylka	0.821139	0.45	0.203	1
	Mesenchymal 3	ENSSSAG00000064326	gulp1a	0.822077	0.3	0.101	1
	Mesenchymal 3	ENSSSAG00000051648	parp4	0.831055	0.35	0.124	1
	Mesenchymal 3	ENSSSAG00000042971	kitlg	0.847926	0.45	0.187	1
	Mesenchymal 3	ENSSSAG00000073528	calcrl	0.851799	0.35	0.147	1
	Mesenchymal 3	ENSSSAG00000054345	sbf2	0.861104	0.4	0.147	1
	Mesenchymal 3	ENSSSAG00000052984	si:ch211-126j24.1	0.870073	0.3	0.08	1
	Mesenchymal 3	ENSSSAG00000080140	rasgrf2a	0.876037	0.4	0.125	1
	Mesenchymal 3	ENSSSAG00000059652	cald1	0.881323	0.6	0.229	1
	Mesenchymal 3	ENSSSAG00000079029	bcl2b	0.883702	0.3	0.115	1
	Mesenchymal 3	ENSSSAG00000067485	quo	0.885744	0.3	0.078	1
	Mesenchymal 3	ENSSSAG00000070925	wdr43	0.886971	0.3	0.077	1
	Mesenchymal 3	ENSSSAG00000048856	si:dkeyp-120h9.1	0.88918	0.3	0.099	1
	Mesenchymal 3	ENSSSAG00000077838	cdc42	0.889429	0.3	0.085	1
	Mesenchymal 3	ENSSSAG00000067417	plekhh2	0.897283	0.35	0.102	1
	Mesenchymal 3	ENSSSAG00000053603	fbxw7	0.903612	0.35	0.127	1
	Mesenchymal 3	ENSSSAG00000039572	p4ha1	0.906301	0.4	0.13	1
	Mesenchymal 3	ENSSSAG00000077430	pacsin3	0.907702	0.45	0.156	1
	Mesenchymal 3	ENSSSAG00000015164	nrp1a	0.909202	0.4	0.138	1
	Mesenchymal 3	ENSSSAG00000070657	ENSSSAG00000070657	0.921059	0.3	0.074	1
	Mesenchymal 3	ENSSSAG00000052987	nek7	0.936148	0.7	0.331	1
	Mesenchymal 3	ENSSSAG00000009266	fel	0.936977	0.9	0.523	1
	Mesenchymal 3	ENSSSAG00000007541	zdhhc9	0.937967	0.4	0.121	1
	Mesenchymal 3	ENSSSAG00000071299	cacna2d2a	0.940971	0.7	0.377	1
	Mesenchymal 3	ENSSSAG00000004899	irs1	0.95461	0.35	0.099	1
	Mesenchymal 3	ENSSSAG00000009016	ssbp4	0.964509	0.3	0.066	1
	Mesenchymal 3	ENSSSAG00000059317	co7	0.971144	0.5	0.205	1
	Mesenchymal 3	ENSSSAG00000055301	plod2	0.977352	0.35	0.095	1
	Mesenchymal 3	ENSSSAG00000066880	ip6k1	0.986819	0.3	0.094	1
	Mesenchymal 3	ENSSSAG00000005527	col1a1	0.998274	0.75	0.479	1
	Mesenchymal 3	ENSSSAG00000074804	babam2	1.00152	0.3	0.109	1
	Mesenchymal 3	ENSSSAG00000061252	tecpr2	1.02067	0.3	0.102	1
	Mesenchymal 3	ENSSSAG00000081497	cntnap5a	1.0208	0.35	0.125	1
	Mesenchymal 3	ENSSSAG00000076796	lsamp	1.03514	0.35	0.119	1
	Mesenchymal 3	ENSSSAG00000073195	chst8	1.04173	0.45	0.152	1
	Mesenchymal 3	ENSSSAG00000063692	fbrsl1	1.04715	0.55	0.285	1
	Mesenchymal 3	ENSSSAG00000065361	gli3	1.05009	0.35	0.125	1
	Mesenchymal 3	ENSSSAG00000063530	wdr60	1.05044	0.3	0.076	1
	Mesenchymal 3	ENSSSAG00000007967	capn3a	1.07454	0.35	0.092	1
	Mesenchymal 3	ENSSSAG00000067809	col1a2	1.0845	0.95	0.803	1
	Mesenchymal 3	ENSSSAG00000005179	smad6	1.08828	0.5	0.217	1
	Mesenchymal 3	ENSSSAG00000077068	cbln3	1.09771	0.6	0.266	1
	Mesenchymal 3	ENSSSAG00000063621	zdhhc8	1.10241	0.65	0.379	1
	Mesenchymal 3	ENSSSAG00000074250	bmp2k	1.11277	0.3	0.075	1
	Mesenchymal 3	ENSSSAG00000070316	efna5a	1.11386	0.3	0.111	1
	Mesenchymal 3	ENSSSAG00000068417	map4k3a	1.1175	0.35	0.095	1
	Mesenchymal 3	ENSSSAG00000074863	chst8	1.15038	0.55	0.219	1
	Mesenchymal 3	ENSSSAG00000054457	rbm5	1.16428	0.3	0.097	1
	Mesenchymal 3	ENSSSAG00000048597	rxra	1.16878	0.65	0.4	1
	Mesenchymal 3	ENSSSAG00000001953	gata6	1.18129	0.3	0.065	1
	Mesenchymal 3	ENSSSAG00000041466	naca	1.19718	0.35	0.1	1
	Mesenchymal 3	ENSSSAG00000053908	slco2b1	1.19993	0.3	0.074	1
	Mesenchymal 3	ENSSSAG00000002648	glu2b	1.21094	0.45	0.151	1
	Mesenchymal 3	ENSSSAG00000043197	nfia	1.29552	0.45	0.138	1
	Mesenchymal 3	ENSSSAG00000008056	ptpn14	1.37007	0.3	0.114	1
	Mesenchymal 3	ENSSSAG00000070347	mobp	1.38157	0.4	0.176	1
	Mesenchymal 3	ENSSSAG00000056409	tbx20	1.40881	0.3	0.115	1
	Mesenchymal 3	ENSSSAG00000077419	uba	1.41644	0.4	0.145	1
	Mesenchymal 3	ENSSSAG00000056431	gnal	1.57965	0.4	0.138	1

## Sheet: Suppl. Table 7
	Cluster	Ensembl gene ID	Ensembl gene annotation	avg_log2FC	pct.1	pct.2	p_val_adj	H1	H2	H3	H4	H5	H6	H7	H8	H9
	H1	ENSSSAG00000069193	akap6	1.20045	0.259	0.077	0	1.41272	0.915479	0.438745	0.23098	0.420114	0.798693	1.0962	1.13937	0.792337
	H1	ENSSSAG00000079550	prkag2a	1.11973	0.762	0.29	0	2.06952	1.76663	1.14491	0.685354	0.7376	1.39578	2.13091	2.00569	1.4763
	H1	ENSSSAG00000007873	slc4a7	1.00943	0.911	0.501	0	2.47885	2.20026	1.65499	1.18796	1.64235	1.93749	2.46221	2.35522	1.61374
	H1	ENSSSAG00000040617	cbln3	0.990199	0.938	0.565	0	2.80074	2.55291	1.99123	1.5046	1.86286	2.28656	2.79335	2.69915	2.17217
	H1	ENSSSAG00000038989	cdh26.1	0.987186	0.614	0.206	0	1.50171	1.12237	0.718074	0.473296	0.558	0.938193	1.58617	1.42478	1.06852
	H1	ENSSSAG00000079239	negr1	0.874136	0.834	0.394	0	2.04459	1.81744	1.36532	0.963981	1.00063	1.53489	2.11716	2.00653	1.42248
	H1	ENSSSAG00000077687	vav3b	0.837092	0.766	0.369	0	1.91919	1.67875	1.27185	0.937974	1.00947	1.62058	1.6976	1.65626	1.41353
	H1	ENSSSAG00000052208	gm7298	0.835995	0.988	0.756	0	3.08859	2.9179	2.42256	1.99885	2.03398	2.711	3.04163	3.01662	2.48546
	H1	ENSSSAG00000002532	mtus1	0.829732	0.623	0.232	0	1.46891	1.1849	0.817503	0.564448	0.652251	1.06428	1.42375	1.43082	0.934656
	H1	ENSSSAG00000007676	vdrb	0.818023	0.776	0.397	0	2.1569	1.97366	1.49756	1.10043	1.17771	1.71367	2.30549	2.2682	1.81378
	H1	ENSSSAG00000042709	ENSSSAG00000042709	0.811218	0.835	0.47	0	2.24939	2.01796	1.63912	1.26267	1.49433	1.77135	2.18375	1.9943	1.55804
	H1	ENSSSAG00000006582	at233	0.796842	0.959	0.727	0	2.88074	2.5509	2.35072	1.93511	2.32493	2.47535	2.73762	2.58427	2.3738
	H1	ENSSSAG00000076542	ampd2a	0.78913	0.977	0.722	0	2.96057	2.77729	2.36057	1.95127	1.99029	2.54484	2.94201	2.89085	2.63934
	H1	ENSSSAG00000054154	mib2	0.787904	0.986	0.761	0	2.98019	2.79398	2.37601	1.99667	2.03795	2.57242	2.92995	2.83263	2.49952
	H1	ENSSSAG00000048073	ntrk2a	0.774471	0.825	0.43	0	2.04478	1.86489	1.43564	1.0758	1.12033	1.6127	2.13592	2.02827	1.67967
	H1	ENSSSAG00000068605	ptprub	0.770568	0.6	0.224	0	1.48798	1.31171	0.872258	0.522893	0.58697	1.15754	1.53203	1.43658	1.11342
	H1	ENSSSAG00000065167	ripor1	0.76948	0.653	0.249	0	1.51885	1.3344	0.922224	0.581644	0.535584	1.14919	1.48625	1.39397	1.33879
	H1	ENSSSAG00000048493	slc44a5a	0.76886	0.812	0.507	0	2.29772	1.98706	1.76758	1.40088	1.90349	1.84622	1.83141	1.91088	1.61537
	H1	ENSSSAG00000001593	fam20a	0.766827	0.397	0.096	0	0.974676	0.689899	0.36677	0.19145	0.236684	0.681867	0.80434	0.920281	0.506466
	H1	ENSSSAG00000076672	vmp1	0.763376	0.758	0.338	0	1.7788	1.61331	1.16493	0.8395	0.863002	1.3732	1.77583	1.71544	1.28944
	H1	ENSSSAG00000074823	sh2b1	0.757016	0.904	0.56	0	2.53002	2.23738	2.04433	1.47839	2.10108	2.26798	2.49618	2.36982	2.19037
	H1	ENSSSAG00000071237	arrdc3a	0.750436	0.656	0.293	0	1.65732	1.46214	1.08205	0.770893	0.807208	1.27405	1.52001	1.45915	1.18177
	H1	ENSSSAG00000064272	miox	0.747722	0.741	0.354	0	1.83308	1.66328	1.22721	0.978355	0.863476	1.32335	1.85244	1.76182	1.02287
	H1	ENSSSAG00000063292	cj011	0.740075	0.572	0.235	0	1.42854	1.2538	0.82352	0.584168	0.633246	1.04677	1.26789	1.11656	0.870177
	H1	ENSSSAG00000077462	apc	0.738674	0.725	0.308	0	1.62729	1.43847	1.05325	0.728509	0.815708	1.30886	1.54731	1.55587	1.28894
	H1	ENSSSAG00000062169	nr3c1	0.73487	0.555	0.196	0	1.25209	0.993014	0.69522	0.453364	0.634438	0.826162	1.15063	0.999316	1.00106
	H1	ENSSSAG00000007648	cbln3	0.724658	0.523	0.186	0	1.25439	1.03594	0.680503	0.494786	0.415021	0.920426	0.987917	1.02895	1.00102
	H1	ENSSSAG00000043562	masp1	0.724383	0.78	0.376	0	1.86786	1.71559	1.28468	0.962506	0.954356	1.62228	1.8073	1.83781	1.70745
	H1	ENSSSAG00000039832	irs2a	0.721243	0.572	0.19	0	1.17692	0.89129	0.626645	0.408347	0.61637	0.883617	1.1249	1.06315	0.805178
	H1	ENSSSAG00000043197	nfia	0.715777	0.556	0.208	0	1.38923	1.18878	0.834537	0.536201	0.576957	1.23146	1.14287	1.39788	1.23059
	H1	ENSSSAG00000040993	ENSSSAG00000040993	0.715536	0.531	0.176	0	1.16602	0.911541	0.607177	0.408737	0.48031	0.931003	1.12198	0.987406	0.666488
	H1	ENSSSAG00000063692	fbrsl1	0.71098	0.949	0.588	0	2.341	2.18076	1.80839	1.41104	1.52628	2.03633	2.25646	2.29225	2.07864
	H1	ENSSSAG00000063116	ctbs	0.710815	0.825	0.414	0	1.87303	1.70993	1.33331	0.99959	1.03528	1.43114	1.77639	1.79843	1.3238
	H1	ENSSSAG00000064590	pparab	0.709126	0.78	0.423	0	2.00963	1.80881	1.51156	1.1345	1.19749	1.56848	2.06719	1.89472	1.25105
	H1	ENSSSAG00000047300	tjp2b	0.707146	0.883	0.502	0	2.1586	2.00156	1.6157	1.26254	1.29425	1.77383	2.1763	2.19439	1.84521
	H1	ENSSSAG00000041311	etnppl	0.704539	0.89	0.518	0	2.17229	2.00489	1.64031	1.28794	1.30165	1.81735	2.14447	2.2009	1.98883
	H1	ENSSSAG00000052505	hpxa	0.704529	0.998	0.926	0	3.65886	3.49855	3.11818	2.79005	2.84432	3.26439	3.57846	3.5703	3.2014
	H1	ENSSSAG00000003849	utrn	0.702547	0.677	0.283	0	1.49384	1.23881	0.971501	0.68954	0.886699	1.25741	1.52672	1.34271	1.37796
	H1	ENSSSAG00000053821	rmdn2	0.701141	0.86	0.45	0	1.93908	1.76069	1.40907	1.1116	1.07731	1.59106	1.81834	1.80328	1.54472
	H1	ENSSSAG00000070855	ntng2	0.699125	1	0.964	0	4.05296	3.89077	3.53515	3.13771	3.3296	3.60067	4.16887	3.95428	3.54554
	H1	ENSSSAG00000047926	plekhg3	0.695159	0.857	0.528	0	2.30273	2.13763	1.78863	1.40021	1.47257	1.93185	2.34076	2.33254	2.30463
	H1	ENSSSAG00000002398	pcdh1b	0.694783	0.878	0.505	0	2.07016	1.85888	1.54777	1.22673	1.44061	1.83628	1.95716	2.04494	1.57842
	H1	ENSSSAG00000077356	cdh23	0.690008	0.712	0.3	0	1.57411	1.40623	1.02921	0.738224	0.784562	1.2804	1.59637	1.56652	1.21957
	H1	ENSSSAG00000079450	masp2	0.689989	0.826	0.414	0	1.85577	1.68039	1.30366	1.06213	1.04439	1.5775	1.74358	1.82266	1.4778
	H1	ENSSSAG00000010211	brinp3a.2	0.6886	0.624	0.256	0	1.48698	1.31408	0.974136	0.646446	0.676953	1.15354	1.4217	1.33678	1.19147
	H1	ENSSSAG00000071592	srrm4	0.688068	0.219	0.055	0	0.767651	0.488353	0.234452	0.138996	0.1304	0.320741	0.414426	0.476527	0.551967
	H1	ENSSSAG00000042006	slc2a9	0.687723	0.924	0.586	0	2.42953	2.29685	1.89737	1.53571	1.67647	1.8926	2.54451	2.36194	2.00659
	H1	ENSSSAG00000059316	pawr	0.686297	0.807	0.388	0	1.79268	1.63711	1.27689	0.923191	0.957668	1.42947	1.82199	1.7488	1.47392
	H1	ENSSSAG00000006880	ENSSSAG00000006880	0.685478	0.999	0.897	0	3.53585	3.41195	3.01126	2.61724	2.74745	3.21628	3.40445	3.45677	3.13176
	H1	ENSSSAG00000049983	cdh2	0.683692	0.665	0.316	0	1.70979	1.55138	1.19134	0.885833	0.84754	1.3177	1.63897	1.60373	1.38326
	H1	ENSSSAG00000057624	msi2a	0.68092	0.756	0.364	0	1.7413	1.56603	1.21807	0.906677	1.01865	1.45076	1.84989	1.63157	1.13193
	H1	ENSSSAG00000009490	mthfs	0.679447	0.491	0.178	0	1.23147	1.02202	0.711443	0.472986	0.576775	0.903129	0.958179	1.18277	0.534403
	H1	ENSSSAG00000038532	plekha6	0.679358	0.907	0.569	0	2.32606	2.16478	1.82741	1.48089	1.40689	1.9991	2.31358	2.28222	2.06265
	H1	ENSSSAG00000074925	tox2	0.678657	0.928	0.63	0	2.4146	2.20875	1.94931	1.57331	1.72076	2.12183	2.23217	2.21707	1.94423
	H1	ENSSSAG00000079999	mao	0.677317	0.568	0.213	0	1.33172	1.1684	0.794869	0.545569	0.454684	1.01403	1.39442	1.24339	1.09083
	H1	ENSSSAG00000041370	igfbp-2b1	0.675727	0.88	0.483	0	1.99537	1.82976	1.48325	1.16479	1.22729	1.70492	1.93359	1.88927	1.6539
	H1	ENSSSAG00000069116	ptprm	0.673035	0.384	0.136	0	1.16919	0.960116	0.64089	0.398451	0.48934	0.838116	1.43591	1.16081	0.788444
	H1	ENSSSAG00000007906	smox	0.672396	0.764	0.394	0	1.91833	1.78748	1.36692	1.05611	1.20538	1.63909	1.99751	1.88182	1.65943
	H1	ENSSSAG00000000130	ENSSSAG00000000130	0.670486	0.977	0.707	0	2.60596	2.44562	2.10286	1.76978	1.83862	2.35293	2.49473	2.48827	2.13515
	H1	ENSSSAG00000052835	tpst1	0.666617	0.598	0.227	0	1.2882	1.0507	0.789808	0.547632	0.679375	1.0051	1.19763	1.23176	1.18117
	H1	ENSSSAG00000055846	nr1h4	0.666129	0.818	0.417	0	1.80198	1.60959	1.31131	1.00301	1.14706	1.47883	1.713	1.70291	1.20117
	H1	ENSSSAG00000055720	tnk2	0.661082	0.944	0.678	0	2.70047	2.57532	2.20423	1.8197	1.8991	2.42835	2.65415	2.58206	2.36914
	H1	ENSSSAG00000081333	fbrsl1	0.66078	0.865	0.465	0	1.95132	1.79948	1.44562	1.12216	1.24175	1.62783	1.9598	1.83205	1.65837
	H1	ENSSSAG00000076293	iqgap2	0.660645	0.947	0.603	0	2.28031	2.12472	1.78074	1.44504	1.58381	1.98241	2.20708	2.20299	1.93023
	H1	ENSSSAG00000029524	sec14l7	0.659934	0.938	0.586	0	2.23583	2.07349	1.74514	1.42086	1.56471	1.8019	2.23809	2.07071	1.71288
	H1	ENSSSAG00000064538	dpyd	0.656855	0.934	0.595	0	2.32346	2.17903	1.81968	1.47181	1.66844	1.97968	2.29886	2.30483	2.0204
	H1	ENSSSAG00000024733	adcy6b	0.654355	0.712	0.303	0	1.52588	1.36458	1.01506	0.740888	0.83357	1.21831	1.47542	1.468	1.05787
	H1	ENSSSAG00000006186	pros1	0.651545	0.724	0.338	0	1.56456	1.35885	1.08911	0.756363	1.11576	1.23848	1.4975	1.42652	1.01592
	H1	ENSSSAG00000052812	ankzf1	0.650821	0.599	0.247	0	1.34135	1.10852	0.859082	0.57986	0.9303	1.07249	1.11925	1.20819	1.02871
	H1	ENSSSAG00000080387	kcnh7	0.649345	0.432	0.159	0	1.17533	1.0039	0.671658	0.427418	0.455842	0.769791	1.1827	1.15065	0.779344
	H1	ENSSSAG00000046654	robo2	0.648331	0.606	0.244	0	1.38205	1.17883	0.905949	0.61139	0.722774	1.16412	1.38025	1.3238	0.986819
	H1	ENSSSAG00000040592	cbln3	0.647407	0.833	0.454	0	2.09324	2.00725	1.56259	1.18396	1.45939	1.73267	2.20279	2.08752	1.55876
	H1	ENSSSAG00000031145	lrp4	0.646542	0.439	0.126	0	0.978029	0.778411	0.472487	0.275573	0.308857	0.67286	0.872086	0.930377	0.538271
	H1	ENSSSAG00000002048	nme4	0.645981	0.986	0.789	0	2.8803	2.7137	2.40887	2.09141	2.13504	2.5796	2.82714	2.73866	2.45311
	H1	ENSSSAG00000070755	si:ch211-200p22.4	0.644337	0.621	0.253	0	1.39916	1.22219	0.90751	0.638489	0.710259	1.17164	1.38108	1.27761	0.852459
	H1	ENSSSAG00000070792	gpc4	0.64257	0.614	0.249	0	1.33432	1.11299	0.863548	0.609265	0.767433	1.0551	1.26358	1.16401	0.733052
	H1	ENSSSAG00000006108	slc2a2	0.642539	0.517	0.174	0	1.09187	0.860979	0.613705	0.3634	0.598875	0.844255	0.955776	0.977331	0.798996
	H1	ENSSSAG00000015358	cpeb3	0.642415	0.51	0.192	0	1.22463	1.01586	0.746342	0.486721	0.640985	0.938223	1.15213	1.13619	0.80371
	H1	ENSSSAG00000045572	abca2	0.636548	0.794	0.417	0	1.85954	1.68313	1.40675	1.05158	1.2132	1.55563	1.83389	1.82406	1.59011
	H1	ENSSSAG00000071040	nr6a1	0.63538	1	0.949	0	3.74016	3.58938	3.27144	2.92367	3.14013	3.29524	3.78759	3.63332	3.44222
	H1	ENSSSAG00000072945	hnrll	0.632894	0.588	0.226	0	1.30353	1.14477	0.825031	0.56446	0.491556	1.02863	1.30734	1.17268	0.750064
	H1	ENSSSAG00000039391	ext1c	0.630203	0.479	0.18	0	1.21699	1.08747	0.728034	0.456499	0.349685	0.846513	1.31945	1.21446	0.581035
	H1	ENSSSAG00000076969	npas3	0.627048	0.444	0.134	0	1.00417	0.842294	0.515897	0.277136	0.308245	0.711992	0.92586	0.950794	0.682252
	H1	ENSSSAG00000079842	ush1c	0.624348	0.586	0.22	0	1.26918	1.12627	0.776083	0.531881	0.547566	0.974539	1.28878	1.14906	0.798369
	H1	ENSSSAG00000073743	slc5a6b	0.623932	0.7	0.31	0	1.55756	1.44619	1.05994	0.785497	0.774318	1.17596	1.60418	1.54868	0.981813
	H1	ENSSSAG00000069326	pgdh	0.623775	0.873	0.551	0	2.19977	2.03409	1.74533	1.45672	1.42862	1.94726	2.09158	2.06571	2.01355
	H1	ENSSSAG00000065873	zgc:64106	0.621198	0.719	0.322	0	1.50582	1.32539	1.03116	0.779802	0.898485	1.25435	1.43233	1.45994	1.23221
	H1	ENSSSAG00000068019	pcsk5	0.62108	0.981	0.732	0	2.6299	2.50445	2.15447	1.85091	1.85657	2.32735	2.61767	2.57036	2.35762
	H1	ENSSSAG00000047358	agrn	0.619709	0.826	0.44	0	1.86503	1.71434	1.39379	1.08395	1.29685	1.59777	1.79058	1.74893	1.55164
	H1	ENSSSAG00000074729	igdcc4	0.617191	0.711	0.312	0	1.48402	1.30047	1.01866	0.751458	0.98646	1.17773	1.33113	1.40284	1.06916
	H1	ENSSSAG00000003554	cyp3a65	0.614973	0.468	0.157	0	1.03338	0.855368	0.545533	0.35738	0.441593	0.68109	0.919698	0.969578	0.816496
	H1	ENSSSAG00000010049	cyp2p6	0.614256	0.838	0.427	0	1.82163	1.6841	1.35863	1.05794	1.07094	1.54251	1.78047	1.84733	1.34508
	H1	ENSSSAG00000000550	stxbp6	0.61288	0.598	0.247	0	1.36913	1.22263	0.911764	0.61375	0.674553	1.06038	1.33648	1.33288	0.939375
	H1	ENSSSAG00000051516	tafa3	0.612798	0.928	0.587	0	2.23716	2.09617	1.78634	1.4529	1.59501	1.96915	2.1309	2.10784	1.9503
	H1	ENSSSAG00000002900	disp1	0.612659	0.82	0.432	0	1.85055	1.7161	1.39124	1.10497	1.05998	1.54566	1.83553	1.73127	1.42983
	H1	ENSSSAG00000068487	rras2	0.612461	0.699	0.319	0	1.51088	1.3284	1.07759	0.807663	0.775983	1.25544	1.3028	1.29973	1.2974
	H1	ENSSSAG00000066515	calcoco2	0.611461	0.851	0.464	0	1.89067	1.7307	1.43468	1.16472	1.20561	1.57716	1.8145	1.84354	1.48031
	H1	ENSSSAG00000041325	afdna	0.609068	0.77	0.388	0	1.66481	1.45632	1.22798	0.97983	1.108	1.34121	1.58694	1.4484	1.41596
	H1	ENSSSAG00000076912	ENSSSAG00000076912	0.607459	0.896	0.558	0	2.12256	1.94317	1.68382	1.38599	1.56218	1.87956	1.9414	2.02083	1.71635
	H1	ENSSSAG00000040571	ctnna2	0.607041	0.762	0.351	0	1.58546	1.4323	1.1223	0.854497	1.0182	1.21635	1.53152	1.48046	1.18201
	H1	ENSSSAG00000059427	mcoln2	0.605784	0.939	0.638	0	2.37762	2.24456	1.91987	1.60982	1.72146	2.08619	2.36043	2.32496	1.99441
	H1	ENSSSAG00000054698	anos1	0.604373	0.559	0.222	0	1.25291	1.09905	0.808584	0.529732	0.601073	0.849726	1.06978	1.24608	0.858105
	H1	ENSSSAG00000059275	grhprb	0.603945	0.813	0.43	0	1.77876	1.62999	1.31534	1.08595	1.13865	1.41618	1.62433	1.57224	1.25841
	H1	ENSSSAG00000079690	slc22a23	0.603857	0.582	0.248	0	1.38001	1.23597	0.913809	0.658191	0.654957	1.15653	1.36355	1.29355	1.19541
	H1	ENSSSAG00000047898	cpn1	0.602556	0.928	0.624	0	2.37263	2.2522	1.90112	1.63326	1.67126	2.04599	2.35391	2.30509	1.94011
	H1	ENSSSAG00000004104	kiaa1522	0.60244	0.657	0.292	0	1.47715	1.32226	1.01399	0.75214	0.923048	1.1644	1.39039	1.42051	1.0145
	H1	ENSSSAG00000056464	sox6	0.600742	0.801	0.413	0	1.73251	1.5557	1.29251	1.01033	1.18939	1.40877	1.73682	1.61792	1.41674
	H1	ENSSSAG00000042736	egln1	0.600574	0.647	0.273	0	1.38503	1.23072	0.927731	0.66821	0.76621	1.10389	1.27029	1.31504	1.16476
	H1	ENSSSAG00000065400	tf2l1	0.598976	0.559	0.236	0	1.29084	1.14831	0.821819	0.600304	0.529492	0.966342	1.42608	1.20884	0.953999
	H1	ENSSSAG00000042459	klf12	0.597192	0.644	0.279	0	1.45719	1.32962	1.00532	0.726463	0.757997	1.08877	1.39523	1.40073	1.03866
	H1	ENSSSAG00000053843	kmo	0.597071	0.816	0.416	0	1.72104	1.5604	1.25813	1.02055	1.12427	1.49353	1.60851	1.64625	1.57039
	H1	ENSSSAG00000043630	tat	0.595869	0.992	0.855	0	3.35722	3.27372	2.89812	2.57921	2.44358	3.04246	3.36622	3.38544	3.20807
	H1	ENSSSAG00000016597	zbtb16a	0.595191	0.496	0.19	0	1.19927	1.03464	0.722124	0.54456	0.529694	0.918648	1.2283	1.21991	0.732974
	H1	ENSSSAG00000059298	eki1	0.594996	0.939	0.678	0	2.52876	2.39072	2.07626	1.7683	2.01246	2.1736	2.54283	2.4803	2.11099
	H1	ENSSSAG00000005644	tanc2	0.594558	0.308	0.084	0	0.800196	0.62316	0.322187	0.178277	0.199761	0.384011	0.833103	0.729062	0.293469
	H1	ENSSSAG00000012590	plecb	0.592931	0.54	0.209	0	1.22309	1.07049	0.766543	0.542276	0.494427	0.921493	1.26521	1.17692	1.06416
	H1	ENSSSAG00000000258	inpp5a	0.59208	0.709	0.337	0	1.61263	1.50898	1.14809	0.862103	0.95582	1.25597	1.58979	1.51524	1.27063
	H1	ENSSSAG00000040048	ENSSSAG00000040048	0.59193	0.754	0.364	0	1.58264	1.38548	1.15326	0.883234	1.08068	1.35726	1.57005	1.46439	1.26214
	H1	ENSSSAG00000054669	foxo1	0.591273	0.9	0.623	0	2.50517	2.41387	2.04748	1.70298	1.76631	2.24441	2.54106	2.56238	2.39205
	H1	ENSSSAG00000049776	s22a2	0.588784	0.765	0.364	0	1.69436	1.60756	1.21925	0.908002	1.01176	1.48976	1.68118	1.77114	1.04213
	H1	ENSSSAG00000039262	oxr1	0.586161	0.571	0.23	0	1.2855	1.14917	0.82329	0.587065	0.643927	1.00053	1.33866	1.22521	1.00673
	H1	ENSSSAG00000071761	uvrag	0.584014	0.661	0.289	0	1.40403	1.22542	0.981793	0.722222	0.839116	1.07092	1.3545	1.29584	1.19942
	H1	ENSSSAG00000043062	pagr1	0.583872	0.712	0.328	0	1.53804	1.41514	1.0817	0.835749	0.815476	1.30419	1.5494	1.4091	1.2341
	H1	ENSSSAG00000048791	pipox	0.582829	0.465	0.152	0	1.01047	0.878595	0.559001	0.34151	0.320142	0.70947	0.887073	0.763245	0.700669
	H1	ENSSSAG00000025477	arhgap32b	0.582128	0.401	0.138	0	0.982704	0.766667	0.558058	0.3492	0.42493	0.741846	1.02426	0.888646	0.672952
	H1	ENSSSAG00000053793	bcas3	0.581587	0.641	0.268	0	1.34993	1.18644	0.886633	0.663392	0.793101	1.24414	1.3676	1.27445	1.34912
	H1	ENSSSAG00000067784	cyp2ad2	0.580882	0.957	0.744	0	2.85275	2.73222	2.40061	2.13473	2.1648	2.58391	2.95833	2.81248	2.34666
	H1	ENSSSAG00000002405	luzp1	0.579165	0.509	0.2	0	1.18976	1.02419	0.749595	0.517963	0.552176	0.957013	1.25392	1.11262	1.19439
	H1	ENSSSAG00000076631	cd4-1	0.579045	0.545	0.211	0	1.1886	1.02514	0.741469	0.529972	0.636773	0.927388	1.09515	1.06276	0.742938
	H1	ENSSSAG00000078044	pdzrn3b	0.579023	0.579	0.243	0	1.29676	1.12641	0.873258	0.637126	0.647621	1.00337	1.24716	1.18624	0.981416
	H1	ENSSSAG00000076648	adgrl3	0.578994	0.346	0.13	0	1.05358	0.881194	0.616578	0.374531	0.440554	0.838167	1.15133	1.09562	0.615553
	H1	ENSSSAG00000075853	nr3c1	0.578829	0.746	0.382	0	1.69867	1.56339	1.27645	0.985745	0.982387	1.46752	1.60176	1.61266	1.35894
	H1	ENSSSAG00000054894	fgfr2	0.578794	0.476	0.173	0	1.11402	0.966779	0.637806	0.478484	0.547634	0.767099	1.00982	1.06662	0.832439
	H1	ENSSSAG00000056138	epb41l4a	0.578589	0.695	0.327	0	1.57766	1.46912	1.1356	0.834943	0.978753	1.28502	1.3647	1.50901	1.19689
	H1	ENSSSAG00000065289	si:ch211-221f10.2	0.577939	0.481	0.166	0	1.0474	0.881221	0.58236	0.411891	0.476485	0.775007	1.06549	1.01754	0.69467
	H1	ENSSSAG00000049967	mia2	0.577772	0.751	0.364	0	1.57137	1.40571	1.14301	0.877307	1.04982	1.31245	1.50089	1.49822	1.16457
	H1	ENSSSAG00000040494	raver2	0.577288	0.495	0.17	0	1.0587	0.904767	0.613258	0.379388	0.490058	0.761589	1.14759	0.923153	0.916615
	H1	ENSSSAG00000046953	dlg3	0.576939	0.783	0.445	0	1.92809	1.8067	1.50858	1.15774	1.29455	1.58413	2.16041	1.86449	1.61152
	H1	ENSSSAG00000056679	agrn	0.57652	0.568	0.218	0	1.23843	1.08393	0.758625	0.536193	0.58169	1.47192	1.21197	1.24963	0.752437
	H1	ENSSSAG00000004182	tp53inp2	0.576196	0.753	0.39	0	1.66778	1.44619	1.28774	1.01052	1.06344	1.43115	1.65543	1.52032	1.53551
	H1	ENSSSAG00000007469	apoba	0.575847	0.999	0.925	0	3.38103	3.25476	2.94345	2.66361	2.73473	3.16492	3.31113	3.28113	3.19289
	H1	ENSSSAG00000065355	ghra	0.574522	0.916	0.588	0	2.23803	2.12471	1.81727	1.49585	1.50744	1.99002	2.1813	2.20075	1.9119
	H1	ENSSSAG00000047501	fam102ab	0.573877	0.513	0.208	0	1.18782	0.973881	0.772641	0.53202	0.747475	1.01603	1.12215	1.0857	0.691158
	H1	ENSSSAG00000008949	ndrg1	0.572683	0.893	0.672	1.47959e-299	2.70914	2.56975	2.31439	2.0236	1.77741	2.46883	2.6647	2.60208	2.44381
	H1	ENSSSAG00000071825	shank3a	0.572542	0.863	0.65	1.1978e-216	2.87849	2.78348	2.4556	2.13057	2.20823	2.54679	2.64	2.72031	2.71074
	H1	ENSSSAG00000068962	glud1	0.572113	0.56	0.22	0	1.20416	1.05223	0.771207	0.567069	0.601106	0.832323	1.06305	0.946215	0.895852
	H1	ENSSSAG00000055241	foxo3b	0.572044	0.419	0.148	0	1.01737	0.844773	0.580103	0.401604	0.323295	0.791741	0.995179	0.919138	0.680622
	H1	ENSSSAG00000076090	srgap1a	0.570994	0.583	0.231	0	1.23098	1.08257	0.805704	0.571599	0.552015	0.897577	1.23805	1.10879	1.01391
	H1	ENSSSAG00000078255	magi1a	0.570738	0.888	0.524	0	1.99687	1.85618	1.57939	1.29123	1.41124	1.70899	1.86852	1.92294	1.64641
	H1	ENSSSAG00000040942	lrch4	0.569688	0.758	0.391	0	1.72409	1.58009	1.29652	1.04642	1.07561	1.46241	1.66678	1.68442	1.43863
	H1	ENSSSAG00000047875	igfbp-2b2	0.569611	0.72	0.348	0	1.59573	1.45902	1.15577	0.938293	0.976831	1.28066	1.45702	1.43317	1.44475
	H1	ENSSSAG00000072471	diabloa	0.568211	0.467	0.183	0	1.11251	0.925015	0.705328	0.474138	0.578377	0.777186	1.0324	0.966622	0.715567
	H1	ENSSSAG00000007115	tat	0.568186	0.691	0.428	5.01229e-274	2.22445	2.15689	1.79334	1.40816	1.51584	1.82198	2.38105	2.39972	1.8921
	H1	ENSSSAG00000007643	metap1	0.567518	0.414	0.124	0	0.882948	0.707163	0.444225	0.276368	0.285666	0.544233	0.859468	0.854896	0.531574
	H1	ENSSSAG00000010235	jag2	0.567432	0.49	0.185	0	1.15629	1.04396	0.701241	0.478128	0.451247	0.852534	1.22471	1.15099	0.933652
	H1	ENSSSAG00000070823	mat1a	0.566739	0.689	0.381	0	1.78408	1.63769	1.32386	1.10316	1.35104	1.46774	1.8623	1.79292	1.58045
	H1	ENSSSAG00000075823	cntn1	0.564376	0.801	0.459	0	1.93126	1.8061	1.51131	1.21871	1.33742	1.64866	1.9187	1.82054	1.6585
	H1	ENSSSAG00000075952	stpg2	0.56376	0.513	0.19	0	1.10703	0.952032	0.674636	0.448616	0.53087	0.896783	1.06235	1.06657	0.802338
	H1	ENSSSAG00000043747	anks1b	0.563601	0.302	0.107	0	0.899693	0.74662	0.451458	0.280198	0.352501	0.467128	0.925898	0.847055	0.596135
	H1	ENSSSAG00000065724	brf1b	0.562519	0.435	0.158	0	1.03376	0.885975	0.579681	0.402686	0.467039	0.713882	1.1124	0.997245	0.741866
	H1	ENSSSAG00000039229	zgc:158328	0.562308	0.7	0.334	0	1.55025	1.41977	1.11092	0.865015	0.96247	1.3261	1.48256	1.53567	1.50147
	H1	ENSSSAG00000055729	dpydb	0.561862	0.885	0.579	0	2.23261	2.10685	1.81829	1.49908	1.68178	1.95936	2.1908	2.20914	2.11618
	H1	ENSSSAG00000038613	unc13b	0.560688	0.496	0.18	0	1.08539	0.918409	0.65529	0.456435	0.499283	0.885466	1.00957	1.014	0.916357
	H1	ENSSSAG00000001351	acsf2	0.558563	0.845	0.46	0	1.80781	1.66205	1.38544	1.12657	1.27059	1.5392	1.78936	1.85709	1.3482
	H1	ENSSSAG00000056916	htr2cl1	0.557347	0.511	0.199	0	1.15764	1.01961	0.709247	0.52626	0.611465	0.87627	0.98524	1.0715	1.07394
	H1	ENSSSAG00000067824	st3gal4	0.556822	0.878	0.533	0	2.02682	1.89034	1.62724	1.33826	1.45312	1.72209	1.95739	1.81771	1.73693
	H1	ENSSSAG00000075701	nfia	0.556774	0.582	0.248	0	1.32878	1.2095	0.893047	0.631534	0.695158	1.14662	1.37401	1.3367	1.27383
	H1	ENSSSAG00000075711	znf827	0.556007	0.683	0.315	0	1.44643	1.27336	1.03392	0.808121	0.925287	1.18856	1.43975	1.34969	1.1343
	H1	ENSSSAG00000041054	si:ch211-272n13.3	0.555564	0.484	0.167	0	1.01954	0.860776	0.588721	0.407915	0.428795	0.711682	0.91854	1.00903	0.837445
	H1	ENSSSAG00000007680	hal	0.555538	0.966	0.699	0	2.46582	2.30923	2.05051	1.81331	1.91355	2.22605	2.44279	2.3526	2.22313
	H1	ENSSSAG00000064500	zbtb16a	0.554701	0.441	0.161	0	1.04987	0.901742	0.616547	0.426468	0.419835	0.819079	0.956353	1.03898	0.819723
	H1	ENSSSAG00000048920	ndrg1	0.554681	0.426	0.156	0	1.07081	0.950607	0.647422	0.421292	0.309342	0.75284	1.1574	1.00966	0.720902
	H1	ENSSSAG00000056070	fgfr2	0.551597	0.593	0.263	0	1.37171	1.21777	0.961941	0.728761	0.741612	1.17487	1.3594	1.30896	1.03733
	H1	ENSSSAG00000069442	ulk2	0.551574	0.419	0.152	0	1.00826	0.851893	0.58617	0.385002	0.410024	0.726386	0.971566	1.05577	0.62131
	H1	ENSSSAG00000068970	plcd3a	0.550622	0.487	0.168	0	1.03613	0.918411	0.593528	0.397813	0.34725	0.800667	0.95663	1.03363	1.00077
	H1	ENSSSAG00000062666	sik2b	0.54971	0.43	0.141	0	0.945973	0.798564	0.525638	0.324986	0.290913	0.644966	0.929506	0.961722	0.81505
	H1	ENSSSAG00000078799	egfr	0.548486	0.69	0.341	0	1.5942	1.48784	1.18342	0.910068	0.892894	1.35225	1.58541	1.44602	1.3754
	H1	ENSSSAG00000045559	plec	0.547136	0.409	0.145	0	0.979417	0.82164	0.560861	0.375302	0.452567	0.696455	0.834212	0.793461	0.627477
	H1	ENSSSAG00000042479	man1c1	0.546635	0.993	0.887	0	3.16421	3.02599	2.75452	2.48992	2.64049	2.87459	3.26185	3.09914	2.81974
	H1	ENSSSAG00000049978	stim1b	0.546591	0.658	0.289	0	1.39228	1.2779	0.964951	0.712623	0.844574	1.16707	1.35395	1.31925	0.983679
	H1	ENSSSAG00000070365	tdo2a	0.545594	0.88	0.551	0	2.10974	1.98425	1.73234	1.37398	1.56277	1.85883	2.08529	2.04276	1.79726
	H1	ENSSSAG00000077820	foxp1b	0.545503	0.626	0.306	0	1.57064	1.46051	1.14777	0.892181	0.908841	1.34459	1.48359	1.63954	1.57331
	H1	ENSSSAG00000063651	gk5	0.545002	0.624	0.26	0	1.27823	1.1288	0.873313	0.640061	0.706346	1.04834	1.16624	1.20342	0.980101
	H1	ENSSSAG00000015707	mapk14b	0.544481	0.316	0.077	0	0.700251	0.486216	0.281589	0.153086	0.265353	0.413995	0.651894	0.597826	0.315158
	H1	ENSSSAG00000074470	znf827	0.54327	0.317	0.098	0	0.82847	0.617958	0.428629	0.26256	0.36289	0.50974	0.791505	0.749628	0.525161
	H1	ENSSSAG00000010165	lcn2	0.543189	0.836	0.471	0	1.85796	1.73268	1.44776	1.19017	1.28507	1.55765	1.83775	1.8464	1.66201
	H1	ENSSSAG00000057239	stox2a	0.543102	0.684	0.35	0	1.58778	1.42186	1.20057	0.910689	1.16984	1.33956	1.51908	1.45022	1.686
	H1	ENSSSAG00000041749	ndst2a	0.540954	0.527	0.202	0	1.16792	1.05212	0.75773	0.534261	0.467745	0.823152	1.23272	1.03973	0.776168
	H1	ENSSSAG00000063886	csmd3a	0.540499	0.362	0.137	0	1.00359	0.840717	0.575176	0.407484	0.447429	0.792891	0.960767	1.00615	1.21523
	H1	ENSSSAG00000079756	tgfbr1b	0.540175	0.791	0.428	0	1.75611	1.62333	1.34358	1.08452	1.26777	1.4794	1.77904	1.7806	1.42912
	H1	ENSSSAG00000066969	nckap5	0.539838	0.67	0.307	0	1.44516	1.30859	1.05598	0.795349	0.771226	1.16142	1.42687	1.48307	1.101
	H1	ENSSSAG00000074204	grm4	0.537086	0.554	0.235	0	1.29481	1.17384	0.875829	0.635538	0.71475	1.19709	1.19494	1.21445	1.07266
	H1	ENSSSAG00000080140	rasgrf2a	0.53673	0.459	0.165	0	1.05487	0.932297	0.647043	0.390928	0.41277	0.857406	1.19457	1.04839	0.768757
	H1	ENSSSAG00000077724	foxp1b	0.536461	0.501	0.186	0	1.08715	0.945929	0.687381	0.438434	0.530409	0.847878	1.07109	1.09873	0.837568
	H1	ENSSSAG00000047055	hnf4g	0.535635	0.549	0.21	0	1.16482	1.05116	0.758459	0.50503	0.527282	0.92191	1.12853	1.17184	0.88073
	H1	ENSSSAG00000055480	dhr13	0.535368	0.478	0.174	0	1.02997	0.838786	0.624996	0.4649	0.551128	0.797307	0.964933	0.876115	0.844735
	H1	ENSSSAG00000054782	daam1b	0.535306	0.533	0.215	0	1.20671	1.09307	0.797664	0.561106	0.554606	0.940507	1.15529	1.17469	1.05766
	H1	ENSSSAG00000061144	pde5a	0.534944	0.551	0.221	0	1.1967	1.0704	0.787214	0.555423	0.621362	0.981459	1.14851	1.10593	0.912478
	H1	ENSSSAG00000000880	ythdf1	0.534725	0.524	0.215	0	1.20178	1.03189	0.816127	0.581181	0.647665	1.06669	1.09827	1.12828	0.906845
	H1	ENSSSAG00000052155	insrb	0.534672	0.829	0.467	0	1.87106	1.78514	1.45339	1.18044	1.26963	1.58966	1.82233	1.89763	1.445
	H1	ENSSSAG00000079851	tns3	0.534391	0.722	0.371	0	1.6069	1.50007	1.21597	0.925109	1.018	1.33498	1.5782	1.41609	1.22318
	H1	ENSSSAG00000071219	glra4a	0.534288	0.366	0.148	0	1.10666	1.02526	0.673611	0.414148	0.388924	0.738689	1.66646	1.06877	0.969696
	H1	ENSSSAG00000077859	rbms3	0.532186	0.415	0.147	0	1.01062	0.896298	0.600663	0.384546	0.322788	0.697767	1.11624	0.961767	0.722878
	H1	ENSSSAG00000070496	igdcc4	0.531968	0.626	0.264	0	1.28284	1.13469	0.869744	0.694639	0.728656	1.00104	1.22536	1.19854	1.0872
	H1	ENSSSAG00000056078	thrb	0.530023	0.386	0.118	0	0.854519	0.696001	0.44587	0.277372	0.320747	0.536486	0.873494	0.815491	0.360511
	H1	ENSSSAG00000077910	slc25a36	0.528595	0.865	0.553	0	2.06983	1.91211	1.67219	1.43273	1.73201	1.83039	1.95927	1.8605	1.82636
	H1	ENSSSAG00000053611	asgrl1	0.528344	0.73	0.351	0	1.53869	1.41492	1.13421	0.911126	0.921983	1.28316	1.48966	1.59602	1.20843
	H1	ENSSSAG00000078000	ENSSSAG00000078000	0.528212	0.595	0.257	0	1.33162	1.24234	0.93224	0.690461	0.618906	0.956018	1.24409	1.25895	0.979793
	H1	ENSSSAG00000043103	kank1	0.527827	0.743	0.382	0	1.59325	1.44476	1.19448	0.947898	1.20837	1.36566	1.58268	1.43219	1.34332
	H1	ENSSSAG00000075272	tasp1	0.527742	0.578	0.269	0	1.4136	1.27666	1.04284	0.720365	0.816845	1.27891	1.4163	1.56292	1.13687
	H1	ENSSSAG00000064496	foxn3	0.527464	0.581	0.256	0	1.3284	1.20495	0.924859	0.701366	0.715817	1.11233	1.29614	1.24734	1.26972
	H1	ENSSSAG00000005338	ENSSSAG00000005338	0.52659	0.996	0.922	0	3.42885	3.2981	3.05964	2.76119	2.95623	3.09914	3.33906	3.22414	3.16242
	H1	ENSSSAG00000042400	gm7298	0.525702	0.998	0.92	0	3.35602	3.24925	2.93047	2.73307	2.71348	3.09337	3.46047	3.41949	3.13568
	H1	ENSSSAG00000039646	ENSSSAG00000039646	0.525259	0.701	0.355	0	1.54418	1.41128	1.17068	0.87448	1.02194	1.32724	1.52309	1.43635	1.39782
	H1	ENSSSAG00000078618	suclg2	0.525225	0.88	0.541	0	1.98857	1.85403	1.6029	1.34378	1.47141	1.68684	2.02974	1.93729	1.77027
	H1	ENSSSAG00000063199	dennd5b	0.52454	0.71	0.34	0	1.4947	1.35877	1.10446	0.871864	0.944978	1.3163	1.40979	1.3103	1.23523
	H1	ENSSSAG00000002352	pacrg	0.52373	0.598	0.252	0	1.24941	1.09823	0.853835	0.661248	0.701985	0.995844	1.19568	1.18921	0.917651
	H1	ENSSSAG00000067301	ttc7a	0.523666	0.526	0.214	0	1.16027	1.01859	0.775152	0.533895	0.687765	0.876284	1.10628	1.01478	0.781655
	H1	ENSSSAG00000070277	b3glt	0.523602	0.415	0.136	0	0.904478	0.763745	0.483945	0.334049	0.349325	0.610803	0.990671	0.801419	0.735982
	H1	ENSSSAG00000064795	ncoa3	0.523489	0.865	0.516	0	1.93682	1.80027	1.56769	1.29088	1.37916	1.67103	1.87755	1.84405	1.76472
	H1	ENSSSAG00000028208	kcnk5	0.522602	0.504	0.238	0	1.30893	1.17328	0.908335	0.665851	0.821407	1.15358	1.28676	1.30285	1.23031
	H1	ENSSSAG00000041778	lrrc58	0.521689	0.507	0.193	0	1.07564	0.944763	0.689365	0.448222	0.519419	0.892249	0.969867	0.979382	0.580678
	H1	ENSSSAG00000069579	fam102ab	0.521015	0.806	0.474	0	1.90629	1.77827	1.5375	1.25425	1.27335	1.73932	1.82347	1.87127	1.72597
	H1	ENSSSAG00000040814	ENSSSAG00000040814	0.520208	0.523	0.212	0	1.16158	1.0355	0.767302	0.55176	0.625098	0.838261	1.06516	1.07111	1.00306
	H1	ENSSSAG00000072410	errfi	0.520162	0.492	0.204	0	1.11322	0.927154	0.728028	0.52114	0.806061	0.77193	1.11429	0.994272	0.748685
	H1	ENSSSAG00000073815	man1c1	0.519963	0.98	0.796	0	2.7652	2.64206	2.39128	2.10254	2.24558	2.48936	2.72754	2.69261	2.67883
	H1	ENSSSAG00000065657	tspan4a	0.51971	0.382	0.124	0	0.879403	0.740907	0.451984	0.336126	0.307794	0.523919	0.865747	0.91496	0.576749
	H1	ENSSSAG00000049151	slc38a3b	0.519456	0.94	0.687	0	2.65179	2.56087	2.29539	1.94905	1.95387	2.32164	2.73493	2.63815	2.21317
	H1	ENSSSAG00000074752	gch1	0.519198	0.605	0.264	0	1.30707	1.18216	0.924296	0.695243	0.653795	1.12892	1.23723	1.1565	0.932791
	H1	ENSSSAG00000057517	kalrna	0.516858	0.552	0.238	0	1.24768	1.12478	0.843642	0.625674	0.773324	1.0284	1.22495	1.13979	0.970717
	H1	ENSSSAG00000074938	nupr1	0.516785	0.541	0.256	0	1.39125	1.29774	1.00711	0.781447	0.624701	1.06144	1.31377	1.23879	1.12815
	H1	ENSSSAG00000053453	col18a1a	0.516487	0.874	0.529	0	1.98981	1.86093	1.61458	1.35671	1.47195	1.74361	1.89149	1.88985	1.63581
	H1	ENSSSAG00000050265	crb1	0.516484	1	1	0	4.806	4.66503	4.41534	4.18008	4.3402	4.60155	4.85612	4.74279	4.62695
	H1	ENSSSAG00000075241	crhr2	0.516371	0.458	0.178	0	1.07175	0.931975	0.677535	0.458268	0.521835	0.859194	1.15657	1.14408	0.893511
	H1	ENSSSAG00000069872	slc16a10	0.516236	0.731	0.42	0	1.80759	1.69683	1.4251	1.16973	1.13842	1.57286	1.91875	1.79676	1.38426
	H1	ENSSSAG00000080613	tox2	0.515741	0.594	0.264	0	1.35924	1.26427	0.958695	0.747493	0.638027	1.0752	1.30419	1.37728	1.17846
	H1	ENSSSAG00000054248	st3gal4	0.514013	0.892	0.569	0	2.08077	1.94993	1.71396	1.44354	1.56091	1.84112	1.99762	1.96149	1.89606
	H1	ENSSSAG00000007518	jarid2b	0.512663	0.55	0.225	0	1.17479	1.03538	0.781857	0.567717	0.787851	0.871388	1.12084	1.07139	0.765995
	H1	ENSSSAG00000053039	tuft1a	0.512051	0.396	0.133	0	0.882547	0.691552	0.506557	0.347908	0.411395	0.572706	0.87971	0.77791	0.702446
	H1	ENSSSAG00000006722	jade2	0.511845	0.745	0.416	0	1.72946	1.5677	1.37678	1.11668	1.26723	1.43406	1.70561	1.59688	1.56645
	H1	ENSSSAG00000075158	rhobtb4	0.511447	0.765	0.46	0	1.8831	1.78075	1.50856	1.2365	1.30261	1.6573	1.83361	1.69866	1.56507
	H1	ENSSSAG00000079724	ENSSSAG00000079724	0.511427	0.507	0.188	0	1.05245	0.922042	0.67073	0.463895	0.42866	0.796474	0.987312	1.01096	0.967055
	H1	ENSSSAG00000065519	prodh2	0.511359	0.953	0.668	0	2.36926	2.29166	1.98393	1.70134	1.72318	2.14314	2.34542	2.33421	1.82343
	H1	ENSSSAG00000069813	kdm6a	0.511228	0.716	0.359	0	1.55748	1.44171	1.1709	0.938039	0.995344	1.36086	1.52526	1.41689	1.32194
	H1	ENSSSAG00000076563	rcan2	0.511135	0.468	0.2	0	1.17404	1.02771	0.783338	0.591065	0.645383	0.996493	1.23046	1.10349	0.675231
	H1	ENSSSAG00000055816	atp11c	0.510865	0.82	0.457	0	1.79722	1.70231	1.4148	1.1439	1.25577	1.4979	1.75441	1.73377	1.37973
	H1	ENSSSAG00000029040	pparg	0.510041	0.4	0.131	0	0.861646	0.691801	0.47444	0.316736	0.35351	0.568333	0.962343	0.820151	0.453295
	H1	ENSSSAG00000004197	ppfibp2	0.50913	0.554	0.233	0	1.21245	1.09541	0.831465	0.607658	0.640557	0.966363	1.15458	1.04117	0.942889
	H1	ENSSSAG00000040777	adcy6b	0.508857	0.751	0.389	0	1.66258	1.55867	1.29377	1.00025	1.04679	1.4625	1.6959	1.64679	1.5352
	H1	ENSSSAG00000004627	htr4	0.508465	0.424	0.16	0	0.977905	0.837757	0.607594	0.395574	0.41305	0.716923	0.866398	0.860777	0.749112
	H1	ENSSSAG00000015764	dennd5b	0.508438	0.586	0.253	0	1.23662	1.08206	0.866994	0.661112	0.741923	0.932925	1.18337	1.12387	0.940138
	H1	ENSSSAG00000080981	arhgap12b	0.507474	0.789	0.435	0	1.75184	1.62342	1.37303	1.15266	1.26277	1.48607	1.59841	1.63112	1.41944
	H1	ENSSSAG00000081350	ppckc	0.505896	0.594	0.252	0	1.21502	1.06268	0.837788	0.640908	0.729084	1.00064	1.11747	1.13283	0.946379
	H1	ENSSSAG00000008168	fndc3ba	0.505652	0.688	0.34	0	1.45913	1.29718	1.10077	0.847828	1.06999	1.25599	1.36708	1.31271	1.27019
	H1	ENSSSAG00000045206	ido1	0.504724	0.342	0.112	0	0.822634	0.6663	0.440571	0.274483	0.318564	0.509105	0.846094	0.73345	0.618901
	H1	ENSSSAG00000050748	ppp1r37	0.504288	0.639	0.286	0	1.32716	1.20996	0.95339	0.711998	0.772465	1.13793	1.29287	1.20297	0.923396
	H1	ENSSSAG00000073160	ankrd11	0.501065	0.63	0.278	0	1.34534	1.26315	0.955694	0.711769	0.777969	1.09365	1.20487	1.34272	1.12582
	H1	ENSSSAG00000000909	mdhc	0.498965	0.423	0.144	0	0.950501	0.847653	0.574464	0.335344	0.345093	0.682258	1.06639	0.952702	0.499169
	H1	ENSSSAG00000001770	epas1b	0.498935	0.685	0.33	0	1.4858	1.36362	1.11017	0.880207	1.02358	1.21966	1.43777	1.44322	1.10358
	H1	ENSSSAG00000051525	arid3b	0.498623	0.704	0.348	0	1.50342	1.35941	1.13473	0.904173	1.0292	1.36313	1.4784	1.4747	1.22556
	H1	ENSSSAG00000006147	cobl	0.498	0.483	0.18	0	1.01398	0.88135	0.623735	0.477088	0.41492	0.815112	0.970695	0.89654	0.717151
	H1	ENSSSAG00000056085	acmsd	0.497301	0.789	0.421	0	1.67338	1.5435	1.29371	1.11024	1.12778	1.37309	1.70323	1.63255	1.37806
	H1	ENSSSAG00000041507	xirp2a	0.497245	0.681	0.35	0	1.51982	1.37026	1.17329	0.908486	1.14243	1.20084	1.47573	1.33025	1.46121
	H1	ENSSSAG00000065431	med12	0.497198	0.552	0.218	0	1.12086	0.99379	0.734132	0.55494	0.6167	0.840235	1.10872	1.07951	0.754449
	H1	ENSSSAG00000079867	msrb2	0.496727	0.638	0.282	0	1.31871	1.1902	0.963792	0.71674	0.790921	1.08332	1.19005	1.26948	1.01553
	H1	ENSSSAG00000038936	pnp5a	0.496547	0.342	0.156	1.56569e-241	1.11439	0.99609	0.763796	0.511443	0.485814	0.730474	1.20136	1.17107	0.696727
	H1	ENSSSAG00000050368	ppfibp1a	0.494939	0.338	0.094	0	0.719933	0.553811	0.352919	0.188897	0.245014	0.471287	0.582685	0.664327	0.369053
	H1	ENSSSAG00000063800	st3gal3a	0.494939	0.481	0.179	0	1.03368	0.910234	0.654212	0.46595	0.477159	0.714514	1.10638	1.00104	0.925784
	H1	ENSSSAG00000074309	ENSSSAG00000074309	0.493795	0.498	0.209	0	1.16277	1.05668	0.801305	0.566506	0.562304	0.831574	1.25418	1.07306	0.550735
	H1	ENSSSAG00000000971	slc22a23	0.493785	0.624	0.298	0	1.38537	1.28683	1.01851	0.791787	0.800431	1.01958	1.29364	1.27641	1.31159
	H1	ENSSSAG00000081445	mcf2l	0.493145	0.305	0.079	0	0.67037	0.4962	0.305403	0.169657	0.171902	0.427339	0.562239	0.420622	0.327895
	H1	ENSSSAG00000050590	daam1	0.492996	0.533	0.204	0	1.08603	0.965305	0.699829	0.520139	0.620158	0.811814	1.00642	0.991168	0.744989
	H1	ENSSSAG00000041199	myo10	0.491186	0.54	0.233	0	1.18625	1.04649	0.832329	0.610527	0.70132	0.926562	1.11943	1.0513	1.07246
	H1	ENSSSAG00000018923	abca1	0.490875	0.504	0.203	0	1.08986	0.967587	0.716155	0.541681	0.550474	0.807419	0.958353	0.94753	0.703784
	H1	ENSSSAG00000056674	akap13	0.489923	0.413	0.149	0	0.945428	0.802724	0.573984	0.402719	0.429376	0.694551	0.920387	0.875458	0.82363
	H1	ENSSSAG00000002207	slc16a2	0.489286	0.881	0.545	0	2.01504	1.91181	1.67769	1.40271	1.36584	1.75332	2.0018	1.84753	1.74413
	H1	ENSSSAG00000009191	si:ch211-127i16.2	0.489059	0.434	0.153	0	0.949059	0.840124	0.570978	0.363815	0.43739	0.701003	0.961873	0.88741	0.675724
	H1	ENSSSAG00000048683	fam20cb	0.488411	0.485	0.211	0	1.14773	0.992812	0.797663	0.597827	0.649315	0.856751	1.13545	1.11862	0.791162
	H1	ENSSSAG00000045432	agap3	0.486518	0.367	0.13	0	0.876499	0.744246	0.506515	0.328122	0.363522	0.595445	0.9795	0.724764	0.676746
	H1	ENSSSAG00000068769	dpys	0.484878	0.472	0.175	0	0.996411	0.856083	0.633016	0.450215	0.504572	0.769387	0.873209	0.945593	0.842934
	H1	ENSSSAG00000072098	scrib	0.484874	0.473	0.183	0	1.03431	0.904774	0.668781	0.483764	0.475706	0.774211	1.13874	0.966988	0.743232
	H1	ENSSSAG00000008380	lamc1	0.484709	0.72	0.355	0	1.48737	1.36273	1.13287	0.916821	0.938876	1.25049	1.38422	1.46378	1.31453
	H1	ENSSSAG00000000813	ralgapa2	0.484257	0.474	0.177	0	1.00292	0.839925	0.653804	0.457138	0.546294	0.778203	0.971309	0.948332	0.873077
	H1	ENSSSAG00000010616	stat5b	0.48393	0.522	0.222	0	1.16112	1.04997	0.781689	0.603252	0.620404	0.888595	1.20881	1.07202	1.15019
	H1	ENSSSAG00000055350	raraa	0.483794	0.413	0.15	0	0.937695	0.808785	0.57264	0.370283	0.434027	0.713082	1.02635	0.877131	0.728336
	H1	ENSSSAG00000081291	nckap5l	0.483531	0.458	0.173	0	0.992349	0.862644	0.625553	0.438579	0.46656	0.71863	1.09239	0.920879	0.954209
	H1	ENSSSAG00000058297	plekha7a	0.483045	0.678	0.31	0	1.38711	1.29153	1.01148	0.806244	0.80707	1.14014	1.36705	1.40607	1.21954
	H1	ENSSSAG00000007145	plekhg3	0.48143	0.472	0.174	0	0.985578	0.855051	0.625145	0.423811	0.494509	0.768929	0.963466	0.941494	0.756157
	H1	ENSSSAG00000040520	raver2	0.480711	0.749	0.401	0	1.64472	1.51663	1.29241	1.0884	1.12187	1.39917	1.58795	1.56567	1.27025
	H1	ENSSSAG00000074769	fam172a	0.480456	0.486	0.19	0	1.04969	0.928993	0.680695	0.490566	0.548058	0.813382	1.01308	1.0587	0.788395
	H1	ENSSSAG00000064222	chka	0.479001	0.655	0.327	0	1.46183	1.35672	1.1064	0.877467	0.94456	1.25917	1.40229	1.26672	1.28933
	H1	ENSSSAG00000003747	inpp4b	0.478928	0.378	0.126	0	0.836958	0.727853	0.468922	0.299657	0.297577	0.560991	0.743778	0.622921	0.411439
	H1	ENSSSAG00000047758	ptpn11b	0.474881	0.392	0.127	0	0.834667	0.693092	0.462665	0.328161	0.340938	0.62031	0.870198	0.697375	0.672968
	H1	ENSSSAG00000015864	s38a2	0.474197	0.91	0.746	2.48211e-152	2.73789	2.61302	2.40682	2.12787	2.20383	2.46028	2.96475	2.90034	2.52563
	H1	ENSSSAG00000071611	znrf3	0.474064	0.585	0.275	0	1.30591	1.16912	0.943915	0.738936	0.945897	1.07232	1.31366	1.28863	1.27544
	H1	ENSSSAG00000063711	ENSSSAG00000063711	0.473781	0.996	0.914	0	3.15039	3.03006	2.76579	2.65066	2.59117	2.92154	3.06006	3.12786	2.90679
	H1	ENSSSAG00000058469	erbb4b	0.473335	0.626	0.324	0	1.58359	1.50109	1.24647	0.965685	1.01816	1.32674	1.49828	1.52029	1.27535
	H1	ENSSSAG00000040329	ENSSSAG00000040329	0.472542	0.62	0.283	0	1.2888	1.1354	0.950183	0.754022	0.841452	1.05024	1.18794	1.20459	1.26347
	H1	ENSSSAG00000046893	insrb	0.470739	0.319	0.091	0	0.693623	0.512687	0.339562	0.209539	0.301314	0.482341	0.505022	0.663304	0.573912
	H1	ENSSSAG00000067849	tlcd4	0.470525	0.436	0.165	0	0.978357	0.862434	0.617219	0.460943	0.434944	0.67952	1.0049	0.804289	0.576024
	H1	ENSSSAG00000059331	foxp4	0.469179	0.479	0.191	0	1.06566	0.94402	0.718551	0.506732	0.553828	0.959561	0.954733	0.972701	0.894424
	H1	ENSSSAG00000044437	inpp4b	0.468517	0.383	0.121	0	0.787742	0.617702	0.433217	0.316704	0.379843	0.518793	0.668137	0.601449	0.487604
	H1	ENSSSAG00000004979	srgap1a	0.467976	0.34	0.106	0	0.771722	0.609792	0.415198	0.286718	0.278079	0.527216	0.910852	0.708549	0.511611
	H1	ENSSSAG00000067899	ENSSSAG00000067899	0.467845	0.728	0.367	0	1.51443	1.40887	1.17806	0.952966	0.98435	1.1843	1.45254	1.43955	1.12002
	H1	ENSSSAG00000002648	glu2b	0.467486	0.62	0.281	0	1.28129	1.14142	0.930843	0.736698	0.869726	1.08135	1.27447	1.26546	1.0677
	H1	ENSSSAG00000039894	pik3c2b	0.467015	0.482	0.184	0	1.00131	0.862868	0.649184	0.489288	0.517552	0.787879	0.867382	0.934542	0.84044
	H1	ENSSSAG00000067352	rxraa	0.466791	0.86	0.545	0	1.9936	1.87007	1.6774	1.3935	1.54097	1.77636	1.94538	1.93984	1.77306
	H1	ENSSSAG00000010768	lrba	0.466743	0.462	0.177	0	0.976164	0.850939	0.604217	0.469832	0.523228	0.709012	0.952766	0.876399	0.701614
	H1	ENSSSAG00000006232	nr1h4	0.466596	0.528	0.211	0	1.0691	0.91614	0.741405	0.557741	0.590257	0.777094	0.986348	0.938658	0.74243
	H1	ENSSSAG00000004476	sema4ab	0.465792	0.355	0.114	0	0.801209	0.65746	0.452238	0.301825	0.223436	0.628092	0.750241	0.803686	0.669312
	H1	ENSSSAG00000080625	ENSSSAG00000080625	0.465759	0.523	0.211	0	1.08172	0.954571	0.73976	0.545099	0.632944	0.815668	0.909024	0.894251	1.24074
	H1	ENSSSAG00000006492	aspg	0.465497	0.306	0.086	0	0.682924	0.540845	0.319308	0.185817	0.200427	0.456762	0.732468	0.628286	0.5301
	H1	ENSSSAG00000009414	rbks	0.465361	0.57	0.249	0	1.20778	1.0971	0.874144	0.632808	0.727997	0.954523	1.17091	1.10524	1.05237
	H1	ENSSSAG00000005874	tmem135	0.465072	0.558	0.233	0	1.12712	0.973165	0.781483	0.620093	0.740421	0.866369	1.04751	1.00733	0.717025
	H1	ENSSSAG00000027035	mptx2	0.464701	0.411	0.187	2.74909e-294	1.43114	1.42333	1.05537	0.743472	0.583916	1.31888	1.60028	1.77707	1.22358
	H1	ENSSSAG00000076094	nphp4	0.464613	0.448	0.194	0	1.1149	1.03646	0.749776	0.519898	0.687207	0.903272	1.0904	0.820973	1.40685
	H1	ENSSSAG00000068779	mat1a	0.464577	0.861	0.557	2.00797e-299	2.06423	1.94455	1.74436	1.49062	1.50469	1.8546	2.03016	2.10799	1.65532
	H1	ENSSSAG00000053603	fbxw7	0.464225	0.422	0.145	0	0.873036	0.711254	0.538823	0.362507	0.482866	0.617623	0.823164	0.731038	0.555555
	H1	ENSSSAG00000055071	wasf1	0.463803	0.445	0.174	0	1.00724	0.892477	0.64164	0.441828	0.507758	1.02692	0.973053	0.999753	1.0823
	H1	ENSSSAG00000079135	bmp1a	0.46304	0.49	0.207	0	1.11651	0.978114	0.78679	0.585651	0.665597	0.818795	1.06585	1.06995	0.613662
	H1	ENSSSAG00000039667	ENSSSAG00000039667	0.462118	0.741	0.388	0	1.56823	1.44332	1.23419	0.996309	1.15352	1.35876	1.59221	1.48593	1.50599
	H1	ENSSSAG00000066028	klhl24a	0.461846	0.305	0.093	0	0.707332	0.55153	0.350999	0.219148	0.262464	0.571803	0.596539	0.647026	0.577122
	H1	ENSSSAG00000054597	si:dkey-239i20.2	0.461652	0.639	0.294	0	1.30208	1.19123	0.948633	0.774751	0.817851	0.99484	1.27219	1.21514	1.12759
	H1	ENSSSAG00000070166	med13	0.461036	0.443	0.164	0	0.947596	0.829255	0.60305	0.417234	0.4613	0.694389	0.877677	0.894224	0.590562
	H1	ENSSSAG00000070485	gnai2a	0.460808	0.462	0.185	0	1.02638	0.894452	0.699968	0.489493	0.53382	0.830709	0.898189	0.93184	0.799691
	H1	ENSSSAG00000009796	plxna1	0.460338	0.355	0.136	0	0.891415	0.743069	0.541976	0.381152	0.488236	0.714677	0.88153	0.776045	0.741026
	H1	ENSSSAG00000059729	mcc	0.460204	0.28	0.079	0	0.66524	0.530583	0.306764	0.172365	0.201135	0.402092	0.65247	0.62013	0.333095
	H1	ENSSSAG00000077155	nfatc2	0.459841	0.31	0.1	0	0.744346	0.602609	0.400939	0.235804	0.296284	0.42314	0.873461	0.71726	0.294602
	H1	ENSSSAG00000066194	clasp1a	0.459146	0.331	0.111	0	0.785216	0.656574	0.42612	0.286973	0.28592	0.50866	0.850859	0.818729	0.426657
	H1	ENSSSAG00000069743	onecut2	0.458114	0.814	0.47	0	1.77077	1.66107	1.44935	1.1898	1.31611	1.58779	1.63913	1.63546	1.68163
	H1	ENSSSAG00000077414	ext1b	0.458106	0.656	0.32	0	1.40436	1.30702	1.05423	0.837443	0.945364	1.22153	1.3768	1.32059	1.3257
	H1	ENSSSAG00000075664	patj	0.457923	0.823	0.484	0	1.80064	1.66982	1.48668	1.1981	1.48424	1.58633	1.83118	1.70708	1.43393
	H1	ENSSSAG00000079264	sh3pxd2a	0.457621	0.315	0.09	0	0.698804	0.564292	0.350365	0.216874	0.161598	0.474633	0.69436	0.525622	0.589253
	H1	ENSSSAG00000041936	fubp3	0.457382	0.476	0.182	0	0.999471	0.867243	0.652275	0.485052	0.557655	0.795979	0.919117	0.99223	0.586522
	H1	ENSSSAG00000005304	pica	0.457293	0.783	0.422	0	1.64074	1.52676	1.30611	1.08103	1.20249	1.44808	1.57574	1.55117	1.41992
	H1	ENSSSAG00000004649	fam222ba	0.456873	0.438	0.159	0	0.915429	0.78688	0.570732	0.408256	0.41845	0.727997	0.839689	0.821985	0.713904
	H1	ENSSSAG00000006118	c3	0.456868	1	1	0	5.42357	5.31568	5.07949	4.87864	4.89865	5.25526	5.38796	5.45206	5.07092
	H1	ENSSSAG00000077409	e41l4	0.455267	0.3	0.088	0	0.693772	0.538039	0.340118	0.209425	0.276893	0.49979	0.749935	0.698929	0.433504
	H1	ENSSSAG00000004379	map3k1	0.454225	0.33	0.108	0	0.761839	0.611345	0.406533	0.281512	0.389101	0.509853	0.805378	0.64175	0.492964
	H1	ENSSSAG00000076721	lrp1ab	0.454107	0.951	0.693	0	2.36677	2.25021	2.05703	1.7775	1.92222	2.21447	2.36992	2.25824	2.06702
	H1	ENSSSAG00000045520	fbxo40.2	0.453382	0.936	0.648	0	2.2366	2.13944	1.89639	1.66538	1.81197	2.04016	2.15321	2.21748	1.89306
	H1	ENSSSAG00000007052	kpca	0.453377	0.63	0.304	0	1.35325	1.22961	1.02457	0.816008	0.881773	1.14256	1.24746	1.32875	1.39266
	H1	ENSSSAG00000004647	vav2	0.452659	0.253	0.065	0	0.610938	0.475166	0.261911	0.130989	0.120947	0.39738	0.566982	0.53784	0.42782
	H1	ENSSSAG00000031352	lmo7a	0.452566	0.593	0.261	0	1.23981	1.13609	0.90145	0.709476	0.761618	1.00311	1.08183	1.08869	1.08922
	H1	ENSSSAG00000042221	acox1	0.452527	0.81	0.455	0	1.76329	1.69122	1.4114	1.21675	1.13213	1.53188	1.78629	1.71881	1.71513
	H1	ENSSSAG00000033744	msl1b	0.452332	0.534	0.217	0	1.10087	1.00483	0.73425	0.581257	0.551946	0.962025	1.1632	1.09489	0.765443
	H1	ENSSSAG00000069897	ENSSSAG00000069897	0.452139	0.839	0.501	0	1.80964	1.65693	1.4727	1.32022	1.42475	1.6094	1.7425	1.63453	1.563
	H1	ENSSSAG00000079975	slc16a13	0.451847	0.325	0.104	0	0.73789	0.614948	0.388841	0.251728	0.263394	0.505454	0.65971	0.557378	0.430215
	H1	ENSSSAG00000066177	pemt	0.450578	0.549	0.246	0	1.17339	1.04113	0.831383	0.651014	0.834405	0.951226	1.16271	1.06143	0.782335
	H1	ENSSSAG00000075740	mtss1	0.450452	0.618	0.295	0	1.30744	1.19152	0.967117	0.782541	0.885252	1.04278	1.31913	1.19957	1.08536
	H1	ENSSSAG00000040028	sec14l2	0.450323	0.704	0.354	0	1.50863	1.40774	1.16421	0.962164	1.04449	1.33972	1.46871	1.47596	1.3021
	H1	ENSSSAG00000065896	slc35d2	0.449847	0.481	0.188	0	1.04606	0.94623	0.708178	0.514541	0.532669	0.796482	0.931485	1.0639	0.77401
	H1	ENSSSAG00000043648	fgb	0.449825	1	0.98	0	3.81313	3.73993	3.48841	3.20905	3.29707	3.65679	3.70327	3.78379	3.58592
	H1	ENSSSAG00000007393	atrnl1a	0.449588	0.369	0.156	7.87274e-295	0.969139	0.867913	0.608119	0.447042	0.576254	0.743725	0.969584	0.802739	0.654672
	H1	ENSSSAG00000078116	cabin1	0.4494	0.317	0.095	0	0.720677	0.598726	0.361863	0.239573	0.216219	0.495594	0.667537	0.756287	0.632861
	H1	ENSSSAG00000080482	arfgef1	0.448901	0.31	0.096	0	0.706129	0.569465	0.371748	0.215224	0.276813	0.377225	0.718197	0.621948	0.534887
	H1	ENSSSAG00000048657	plg	0.448868	1	0.975	0	3.56772	3.45178	3.22294	3.05401	3.10677	3.40471	3.48695	3.50998	3.22746
	H1	ENSSSAG00000006072	cpb2	0.448718	0.863	0.523	0	1.86856	1.7475	1.54308	1.33838	1.43894	1.68349	1.66201	1.75592	1.73858
	H1	ENSSSAG00000079117	s39ab	0.448655	0.585	0.267	0	1.25359	1.13601	0.930068	0.712449	0.761204	1.0489	1.29885	1.25264	0.997561
	H1	ENSSSAG00000079646	tasor2	0.445008	0.493	0.191	0	0.990569	0.875404	0.665472	0.445009	0.590468	0.830692	0.944732	0.866557	0.716153
	H1	ENSSSAG00000053276	iws1	0.444879	0.604	0.279	0	1.24688	1.11452	0.942626	0.701876	0.874172	0.993773	1.2249	1.12277	0.889995
	H1	ENSSSAG00000037596	rabgap1l	0.444267	0.586	0.255	0	1.18996	1.07372	0.852832	0.678285	0.741968	0.94964	1.17444	1.1413	1.13256
	H1	ENSSSAG00000043163	erbin	0.444118	0.67	0.324	0	1.39111	1.28768	1.07418	0.840787	0.922058	1.15137	1.35506	1.31892	1.24049
	H1	ENSSSAG00000055524	ldlrap1a	0.443827	0.908	0.635	3.13976e-276	2.3312	2.26329	2.02178	1.72888	1.842	2.09392	2.24111	2.16122	2.09518
	H1	ENSSSAG00000057716	pnp4b	0.443477	0.777	0.46	4.6361e-274	1.73228	1.56886	1.43255	1.19435	1.47144	1.4914	1.66969	1.6362	1.56917
	H1	ENSSSAG00000006858	atxn2l	0.443181	0.829	0.486	0	1.78101	1.6649	1.44036	1.25616	1.44609	1.55834	1.77784	1.66747	1.20601
	H1	ENSSSAG00000003941	mthfd1a	0.442871	0.419	0.157	0	0.925935	0.821786	0.58753	0.423449	0.434476	0.66391	0.8324	0.840586	0.837066
	H1	ENSSSAG00000069091	chst13	0.442775	0.58	0.262	0	1.21399	1.0866	0.88834	0.706654	0.78629	1.03306	1.10312	1.10373	1.00994
	H1	ENSSSAG00000071343	samd5	0.441008	0.334	0.113	0	0.773615	0.638727	0.446909	0.276093	0.363437	0.577954	0.801205	0.652455	0.421251
	H1	ENSSSAG00000065807	lrp4	0.440655	0.531	0.23	0	1.14941	1.0475	0.811224	0.636195	0.654228	0.894074	1.2113	1.11511	1.09046
	H1	ENSSSAG00000045956	pah	0.440333	0.624	0.316	0	1.39511	1.29537	1.06967	0.869392	0.879232	1.18785	1.35769	1.3536	1.18305
	H1	ENSSSAG00000039344	slc13a5a	0.440331	0.907	0.62	3.90523e-301	2.18412	2.10685	1.85621	1.62721	1.60699	2.03613	2.15028	2.2352	1.79597
	H1	ENSSSAG00000072838	plxna3	0.439842	0.609	0.284	0	1.29469	1.15164	0.973094	0.749214	1.10034	1.06239	1.24091	1.17322	1.15778
	H1	ENSSSAG00000007939	eif4bb	0.439345	0.744	0.403	0	1.58044	1.45271	1.27966	1.03344	1.20063	1.39889	1.50053	1.43401	1.52582
	H1	ENSSSAG00000068705	mprip	0.438611	0.604	0.275	0	1.24201	1.13405	0.905238	0.738534	0.768915	1.07861	1.19445	1.15663	0.987096
	H1	ENSSSAG00000065862	cc14a	0.437541	0.645	0.298	0	1.31981	1.23059	0.98105	0.80057	0.776813	1.14159	1.27091	1.34955	1.26673
	H1	ENSSSAG00000007639	arrd3	0.437313	0.364	0.195	1.75754e-164	1.22701	1.15713	0.896344	0.738467	0.591586	0.883334	1.04463	0.94495	1.08021
	H1	ENSSSAG00000015552	klf13	0.437306	0.295	0.088	0	0.661744	0.515391	0.333782	0.191378	0.256325	0.437105	0.659257	0.627705	0.324017
	H1	ENSSSAG00000063151	spata1	0.437297	0.281	0.089	0	0.697299	0.57723	0.369074	0.216435	0.238241	0.371313	0.581303	0.739749	0.332726
	H1	ENSSSAG00000041854	abca1a	0.437223	0.944	0.692	0	2.4167	2.33858	2.07991	1.82284	2.1443	2.17238	2.35794	2.40451	1.98686
	H1	ENSSSAG00000043440	mark2b	0.436799	0.688	0.34	0	1.39541	1.28575	1.07804	0.847529	1.06417	1.15593	1.32642	1.28498	1.16474
	H1	ENSSSAG00000010968	msh3	0.43669	0.597	0.279	0	1.26226	1.17092	0.921793	0.733754	0.799851	1.10901	1.2313	1.25138	1.0242
	H1	ENSSSAG00000077798	mib2	0.436366	0.72	0.411	6.56819e-278	1.67607	1.59436	1.35399	1.11949	1.1459	1.44359	1.71494	1.76778	1.5223
	H1	ENSSSAG00000007887	egfr	0.436346	0.881	0.571	2.2775e-297	2.04442	1.95545	1.7336	1.49359	1.49627	1.87268	1.98398	2.02369	1.94154
	H1	ENSSSAG00000058470	iqgap2	0.436336	0.566	0.258	0	1.19728	1.07163	0.878998	0.70981	0.765291	0.996481	1.0686	0.976718	0.900587
	H1	ENSSSAG00000015434	dgkza	0.435763	0.332	0.118	0	0.804577	0.692954	0.47499	0.320395	0.337679	0.484357	0.766412	0.747369	0.582033
	H1	ENSSSAG00000039635	ncoa1	0.435375	0.629	0.307	0	1.37209	1.30236	1.04679	0.79832	0.865981	1.18529	1.3975	1.38054	1.30682
	H1	ENSSSAG00000042131	gpc4	0.434649	0.528	0.233	0	1.17561	1.09765	0.845567	0.634892	0.681297	0.850416	1.33995	1.09402	1.22654
	H1	ENSSSAG00000065670	tgfbr1	0.434524	0.513	0.217	0	1.08229	0.96004	0.763561	0.569721	0.70468	0.824638	1.17412	0.972897	0.690047
	H1	ENSSSAG00000077505	tcf7l2	0.434329	0.561	0.266	0	1.23166	1.09073	0.926461	0.736336	0.826758	1.06548	1.06903	1.14171	0.866102
	H1	ENSSSAG00000057173	cntn4	0.433947	0.381	0.14	0	0.875164	0.766273	0.540088	0.389612	0.390028	0.666298	0.855798	0.794176	0.764985
	H1	ENSSSAG00000060548	raph1b	0.433465	0.213	0.051	0	0.532264	0.353285	0.201889	0.111414	0.190061	0.250617	0.513867	0.482446	0.288568
	H1	ENSSSAG00000063112	sfpq	0.433424	0.893	0.585	8.87989e-296	2.01032	1.87169	1.68885	1.52532	1.69255	1.77986	1.91731	1.78573	1.8231
	H1	ENSSSAG00000077998	glud1b	0.433417	0.448	0.176	0	0.965037	0.867197	0.634477	0.472937	0.389991	0.788015	0.903223	0.972401	0.69254
	H1	ENSSSAG00000008692	nav2b	0.432855	0.422	0.158	0	0.908348	0.786467	0.595883	0.439699	0.347136	0.699122	0.872059	0.780458	0.43228
	H1	ENSSSAG00000077976	slc29a1	0.432846	0.712	0.385	0	1.55542	1.461	1.24058	1.04511	1.0333	1.30874	1.45831	1.43612	1.35963
	H1	ENSSSAG00000003979	clocka	0.432608	0.428	0.162	0	0.947806	0.858347	0.611154	0.438116	0.420424	0.713606	1.14619	0.893269	0.684366
	H1	ENSSSAG00000049347	iws1	0.432529	0.466	0.178	0	0.954511	0.822375	0.630287	0.466846	0.560976	0.761772	1.00235	0.882284	0.524402
	H1	ENSSSAG00000003139	mtus1b	0.432228	0.377	0.137	0	0.834444	0.695655	0.499478	0.363271	0.437213	0.670521	0.788252	0.839821	0.810127
	H1	ENSSSAG00000005834	hephl1b	0.432148	0.276	0.085	0	0.683436	0.57142	0.337966	0.214001	0.219494	0.559498	0.479463	0.621515	0.594571
	H1	ENSSSAG00000067360	p38a	0.43185	0.279	0.079	0	0.648834	0.538388	0.300725	0.195507	0.148684	0.399002	0.62419	0.628621	0.427426
	H1	ENSSSAG00000063326	sbno2	0.431707	0.729	0.381	0	1.51451	1.40296	1.19702	0.996576	1.11596	1.29975	1.49954	1.42128	1.28543
	H1	ENSSSAG00000053190	agmo	0.431456	0.534	0.244	0	1.16428	1.02344	0.842583	0.651455	0.962493	0.961149	0.936162	1.02091	1.05363
	H1	ENSSSAG00000002769	ccdc88c	0.431126	0.576	0.264	0	1.21458	1.09262	0.894018	0.731698	0.770296	0.973165	1.17851	1.17034	0.930081
	H1	ENSSSAG00000007455	ogdh	0.429878	0.591	0.269	0	1.22043	1.10083	0.922076	0.688329	0.850899	1.02259	1.12811	1.13915	0.815867
	H1	ENSSSAG00000000701	cnksr1	0.429569	0.593	0.273	0	1.25226	1.15266	0.92887	0.741147	0.831777	1.04068	1.17553	1.14139	1.06082
	H1	ENSSSAG00000070222	map3k5	0.429459	0.443	0.173	0	0.946267	0.845676	0.603041	0.452097	0.532796	0.764714	0.946262	0.845261	0.858261
	H1	ENSSSAG00000079479	zgc:136858	0.429448	0.415	0.152	0	0.874667	0.73958	0.564523	0.391718	0.428911	0.681629	0.852031	0.884903	0.48054
	H1	ENSSSAG00000068121	fcho2	0.429247	0.572	0.26	0	1.22047	1.12763	0.903987	0.681738	0.744551	1.05908	1.22128	1.24864	1.01924
	H1	ENSSSAG00000051561	wnk3	0.428939	0.38	0.133	0	0.823885	0.713314	0.502082	0.341977	0.3764	0.644014	0.646642	0.648886	0.570095
	H1	ENSSSAG00000073438	vdr0	0.428915	0.595	0.287	0	1.29689	1.19931	0.975772	0.801058	0.84456	1.04058	1.17899	1.14602	1.0532
	H1	ENSSSAG00000008124	ENSSSAG00000008124	0.42863	0.445	0.178	0	0.95565	0.848109	0.629753	0.46447	0.53121	0.726209	0.928146	0.833218	0.734271
	H1	ENSSSAG00000039144	srsf11	0.428545	0.49	0.195	0	0.997173	0.886001	0.676191	0.496995	0.631476	0.698564	0.978996	0.89533	0.706798
	H1	ENSSSAG00000077845	shroom1	0.428523	0.474	0.187	0	0.994498	0.88993	0.661826	0.518978	0.509454	0.81543	0.874617	0.873318	0.959988
	H1	ENSSSAG00000011155	wdr7	0.428375	0.501	0.212	0	1.05068	0.897876	0.764766	0.548635	0.696945	0.840898	0.978961	0.932843	0.903603
	H1	ENSSSAG00000072154	ube2h	0.427742	0.342	0.114	0	0.765055	0.643742	0.439824	0.294201	0.289305	0.638295	0.688895	0.685837	0.545228
	H1	ENSSSAG00000062878	ell	0.426986	0.452	0.172	0	0.9368	0.831936	0.605513	0.447774	0.485022	0.736614	0.919795	0.939566	0.694729
	H1	ENSSSAG00000077938	fam107a	0.42669	0.476	0.207	0	1.08808	0.982885	0.761391	0.603576	0.580883	0.913339	1.07853	1.07831	0.89252
	H1	ENSSSAG00000040506	coro1b	0.425547	0.522	0.231	0	1.16711	1.11225	0.829204	0.644153	0.651771	0.89317	1.15004	1.12264	0.858192
	H1	ENSSSAG00000009160	pparab	0.425411	0.357	0.129	0	0.820418	0.720422	0.48122	0.338443	0.351614	0.67752	0.810866	0.802288	0.504904
	H1	ENSSSAG00000065016	ap2a1	0.425406	0.475	0.187	0	0.960296	0.82766	0.645549	0.487167	0.570346	0.786745	0.925467	0.796454	0.707284
	H1	ENSSSAG00000001353	dym	0.425052	0.574	0.264	0	1.23325	1.13842	0.910329	0.712008	0.826243	1.00625	1.20818	1.24744	1.18107
	H1	ENSSSAG00000076798	pcxa	0.424917	0.392	0.153	0	0.915751	0.79312	0.577673	0.445079	0.501281	0.75173	0.97346	0.989048	0.583664
	H1	ENSSSAG00000058806	znf516	0.424847	0.538	0.232	0	1.13369	1.02895	0.828219	0.600158	0.730191	0.966198	1.1013	1.084	1.02428
	H1	ENSSSAG00000009157	ncor1	0.424325	0.589	0.264	0	1.20411	1.08255	0.902177	0.706426	0.777886	1.06422	1.06007	1.07807	1.08382
	H1	ENSSSAG00000068750	ankrd13c	0.424286	0.449	0.173	0	0.943845	0.843525	0.627031	0.444667	0.516351	0.774108	0.826396	0.768796	0.676348
	H1	ENSSSAG00000002466	pfkfb1	0.423953	0.967	0.772	0	2.55665	2.44081	2.25241	2.02216	2.2564	2.39458	2.44032	2.47287	2.23478
	H1	ENSSSAG00000058291	nedd4l	0.423927	0.571	0.26	0	1.19574	1.05715	0.879537	0.727067	0.793506	1.0887	1.1021	1.13098	1.01755
	H1	ENSSSAG00000061236	ptprub	0.423922	0.561	0.304	3.43603e-234	1.4553	1.36036	1.16159	0.877357	1.03743	1.28919	1.59909	1.52059	1.06299
	H1	ENSSSAG00000072444	zgc:103559	0.423506	0.739	0.401	1.34968e-300	1.58338	1.47667	1.29172	1.07041	1.11583	1.2722	1.54876	1.52797	1.57641
	H1	ENSSSAG00000070249	a1cf	0.422871	0.345	0.108	0	0.706161	0.549412	0.393115	0.259048	0.380437	0.512206	0.645268	0.543877	0.432383
	H1	ENSSSAG00000042427	tigit	0.422655	0.612	0.279	0	1.23575	1.12311	0.930389	0.718779	0.857055	1.01191	1.26756	1.18209	1.09263
	H1	ENSSSAG00000040963	cdc42bpb	0.422626	0.568	0.256	0	1.168	1.0336	0.865253	0.690035	0.819864	0.962378	1.05532	0.946465	0.927126
	H1	ENSSSAG00000002134	aldh8a1	0.422327	0.413	0.157	0	0.893936	0.759768	0.573598	0.446202	0.488499	0.698233	0.712239	0.87062	0.532906
	H1	ENSSSAG00000002545	dst	0.420798	0.435	0.169	0	0.924729	0.787201	0.60915	0.459616	0.557046	0.722039	0.975154	0.839066	0.773204
	H1	ENSSSAG00000073370	4933416i08rik	0.419868	0.409	0.158	0	0.919077	0.824727	0.596114	0.414412	0.501669	0.764735	0.881793	0.881528	0.651056
	H1	ENSSSAG00000006557	txnip	0.419546	0.454	0.207	2.38981e-294	1.12304	1.02549	0.794216	0.62259	0.675224	0.922954	1.25764	1.24809	0.800956
	H1	ENSSSAG00000006897	slc45a2	0.419065	0.424	0.162	0	0.889864	0.762165	0.579601	0.420521	0.517563	0.64276	0.907582	0.777557	0.659577
	H1	ENSSSAG00000054780	ENSSSAG00000054780	0.418306	0.436	0.176	0	0.994008	0.882724	0.683595	0.499795	0.550783	0.88112	0.933652	0.975639	0.881269
	H1	ENSSSAG00000051329	osbpl5	0.41812	0.52	0.225	0	1.10427	1.00192	0.780744	0.630251	0.655847	0.971149	1.07171	0.926522	0.939124
	H1	ENSSSAG00000051799	bcas3	0.417659	0.621	0.3	0	1.30708	1.19832	0.998051	0.801402	0.925035	1.14838	1.2456	1.31897	0.935367
	H1	ENSSSAG00000077461	caska	0.416986	0.421	0.161	0	0.917064	0.806664	0.59442	0.452438	0.46132	0.775256	0.879397	0.813424	0.924742
	H1	ENSSSAG00000006935	acbd5a	0.416536	0.563	0.235	0	1.14268	1.08659	0.828051	0.606827	0.60781	0.912407	1.16373	1.15475	0.953859
	H1	ENSSSAG00000075821	glul	0.416343	0.278	0.079	0	0.603367	0.459142	0.28857	0.176705	0.256495	0.343497	0.518469	0.437527	0.255951
	H1	ENSSSAG00000072484	atrnl1a	0.415774	0.629	0.305	0	1.30407	1.14567	1.02027	0.816749	1.0158	1.14845	1.26719	1.175	1.2778
	H1	ENSSSAG00000074739	slc19a3a	0.415309	0.48	0.192	0	0.998258	0.873564	0.670723	0.587427	0.535872	0.727224	0.959001	0.900281	0.628707
	H1	ENSSSAG00000000181	sema4ga	0.41522	0.88	0.571	2.27494e-283	2.00643	1.90605	1.72727	1.48636	1.59927	1.74043	1.85695	1.86955	1.78727
	H1	ENSSSAG00000070468	ar	0.414725	0.416	0.174	0	0.957207	0.83271	0.651685	0.46378	0.544883	1.00791	0.963389	0.785867	0.566909
	H1	ENSSSAG00000045994	r3hdm2	0.41433	0.319	0.104	0	0.708271	0.591126	0.409406	0.242779	0.268852	0.432051	0.711616	0.635427	0.31359
	H1	ENSSSAG00000055179	lsp1a	0.414077	0.393	0.153	0	0.902054	0.746821	0.627504	0.440697	0.456971	0.720131	0.91005	0.873392	0.627774
	H1	ENSSSAG00000004963	scp2	0.413791	0.64	0.311	0	1.30522	1.17792	1.00921	0.840853	0.934393	1.08003	1.17111	1.16963	0.875613
	H1	ENSSSAG00000067669	vdrb	0.413698	0.395	0.145	0	0.856481	0.736771	0.539211	0.393107	0.412494	0.731256	0.861426	0.929677	0.439515
	H1	ENSSSAG00000072267	cxadr	0.413499	0.694	0.375	1.12232e-287	1.51594	1.40387	1.22693	1.01569	1.09664	1.31903	1.426	1.44928	1.51962
	H1	ENSSSAG00000002296	srcin1	0.413266	0.453	0.18	0	0.943621	0.793701	0.664973	0.469404	0.568723	0.825346	0.822599	0.84233	0.694892
	H1	ENSSSAG00000043526	pard3ab	0.412936	0.441	0.169	0	0.917442	0.78541	0.612961	0.449209	0.519941	0.71208	0.961524	0.959537	0.920938
	H1	ENSSSAG00000074720	gpr137c	0.412662	0.266	0.08	0	0.639808	0.517472	0.321511	0.201816	0.181519	0.399377	0.671643	0.653421	0.510793
	H1	ENSSSAG00000005908	hipk2	0.412262	0.464	0.192	0	1.01365	0.904058	0.735609	0.519684	0.526665	0.785967	0.964384	0.960802	0.696724
	H1	ENSSSAG00000064242	tlcd4	0.411529	0.383	0.139	0	0.851549	0.739082	0.539573	0.390063	0.354907	0.73398	0.805209	0.896056	0.698972
	H1	ENSSSAG00000055388	nckap5	0.411063	0.409	0.164	0	0.921874	0.830012	0.616346	0.451998	0.423636	0.752938	0.735123	0.711665	0.977985
	H1	ENSSSAG00000049086	nfic	0.410798	0.448	0.177	0	0.943492	0.836091	0.643076	0.456733	0.503772	0.811345	0.945911	0.846545	0.794853
	H1	ENSSSAG00000080288	rtf2	0.410249	0.576	0.269	0	1.21957	1.10809	0.929182	0.72261	0.843164	0.976657	1.19692	1.20531	0.899502
	H1	ENSSSAG00000075230	tnks	0.410134	0.748	0.408	6.64003e-296	1.57394	1.47482	1.28015	1.06879	1.19879	1.32094	1.55811	1.48406	1.33829
	H1	ENSSSAG00000052687	fam129a	0.410078	0.209	0.045	0	0.484701	0.336511	0.15587	0.0969264	0.123363	0.23145	0.466674	0.346778	0.109003
	H1	ENSSSAG00000080967	ENSSSAG00000080967	0.410022	0.651	0.323	0	1.35148	1.27595	1.05817	0.841392	0.870437	1.09256	1.35443	1.19987	1.0607
	H1	ENSSSAG00000078516	adgrl3	0.409673	0.459	0.196	0	1.02157	0.905395	0.717851	0.540242	0.696742	0.781723	0.983904	0.959501	0.866151
	H1	ENSSSAG00000077179	pvrl2l	0.409097	0.577	0.27	0	1.21648	1.0955	0.905863	0.768066	0.815533	1.02256	1.29383	1.09003	0.79775
	H1	ENSSSAG00000075228	uvrag	0.408118	0.574	0.26	0	1.19265	1.08916	0.88963	0.716833	0.770855	0.957404	1.24528	1.11518	1.03718
	H1	ENSSSAG00000009104	ENSSSAG00000009104	0.408068	0.507	0.227	0	1.09797	0.966489	0.808215	0.613786	0.778486	0.941751	1.0548	1.02985	0.817143
	H1	ENSSSAG00000080072	ENSSSAG00000080072	0.407966	0.547	0.244	0	1.12437	1.01124	0.827188	0.630937	0.773303	0.988394	1.0831	1.05327	0.814585
	H1	ENSSSAG00000040876	btbd7	0.407918	0.557	0.252	0	1.16333	1.02288	0.851693	0.695637	0.978219	0.940669	1.12513	1.03977	0.909683
	H1	ENSSSAG00000055516	mknk2b	0.407494	0.454	0.195	0	1.02163	0.916761	0.732133	0.529553	0.60237	0.825608	0.976301	0.97285	0.809565
	H1	ENSSSAG00000048699	znf704	0.407485	0.418	0.163	0	0.900178	0.783112	0.584221	0.439901	0.524959	0.728166	0.951855	0.844055	0.906843
	H1	ENSSSAG00000001160	slc25a39	0.407176	0.339	0.117	0	0.772645	0.692426	0.456248	0.311797	0.264737	0.52583	0.66847	0.753571	0.560101
	H1	ENSSSAG00000064742	rnf24	0.406937	0.501	0.218	0	1.07194	0.955961	0.776618	0.574195	0.74039	0.891592	1.11326	1.0295	0.937004
	H1	ENSSSAG00000054824	ENSSSAG00000054824	0.406776	0.313	0.094	0	0.660385	0.539693	0.342021	0.250803	0.214277	0.462868	0.457291	0.553741	0.478261
	H1	ENSSSAG00000009294	evi5b	0.406712	0.515	0.219	0	1.05513	0.952531	0.755097	0.564248	0.634017	0.92892	1.01907	1.0524	0.846955
	H1	ENSSSAG00000007452	esr1	0.406482	0.382	0.154	0	0.896002	0.781215	0.593792	0.414365	0.515193	0.766662	0.976663	0.842124	0.619258
	H1	ENSSSAG00000066276	klhl29	0.406321	0.64	0.31	0	1.29635	1.16215	1.01159	0.828184	0.970858	1.05187	1.19314	1.21193	1.25207
	H1	ENSSSAG00000009432	atxn3	0.406131	0.371	0.131	0	0.779765	0.642739	0.479879	0.340478	0.466889	0.589312	0.623861	0.578186	0.52691
	H1	ENSSSAG00000010077	rcl1	0.405781	0.902	0.608	7.00607e-266	2.10427	2.00342	1.81608	1.60981	1.69541	1.89794	2.06268	2.00325	2.02485
	H1	ENSSSAG00000044790	arid1ab	0.405372	0.438	0.167	0	0.896866	0.787851	0.594581	0.431598	0.504086	0.659069	0.866804	0.875073	0.665188
	H1	ENSSSAG00000045280	susd2	0.40528	0.527	0.235	0	1.12912	1.01368	0.836999	0.682096	0.681457	0.907114	1.06393	0.986181	0.7953
	H1	ENSSSAG00000074005	rsu1	0.40521	0.532	0.257	4.47641e-295	1.23608	1.1101	0.95902	0.751865	0.898776	1.03395	1.15215	1.08998	1.03976
	H1	ENSSSAG00000070120	arap1	0.404756	0.389	0.144	0	0.829578	0.689886	0.54499	0.37759	0.473673	0.628481	0.778624	0.748058	0.467204
	H1	ENSSSAG00000079631	cactin	0.403081	0.835	0.585	3.99357e-192	2.27185	2.16981	2.02443	1.66396	2.04581	2.09652	2.17594	2.21149	2.2841
	H1	ENSSSAG00000009143	ell	0.403045	0.489	0.203	0	1.01324	0.907687	0.711436	0.54679	0.610158	0.843183	1.00481	0.91245	0.837831
	H1	ENSSSAG00000043737	tap2t	0.402166	0.477	0.192	0	1.00314	0.903783	0.683734	0.564171	0.500309	0.87537	0.970563	1.0351	0.8319
	H1	ENSSSAG00000043952	slc16a5a	0.401787	0.337	0.112	0	0.704389	0.571174	0.413237	0.263093	0.328933	0.53735	0.632807	0.605055	0.447451
	H1	ENSSSAG00000048882	abr	0.401767	0.473	0.216	6.91149e-301	1.09046	0.997411	0.794073	0.588815	0.730732	0.884335	1.17064	1.02257	0.809659
	H1	ENSSSAG00000061293	kiaa1217	0.400898	0.598	0.305	1.56441e-283	1.36713	1.26977	1.08331	0.863086	0.993727	1.18316	1.34737	1.29375	1.13849
	H1	ENSSSAG00000070639	rapgef1b	0.40077	0.459	0.193	0	0.991438	0.859394	0.710647	0.531188	0.616033	0.848202	0.972464	0.866196	0.836542
	H1	ENSSSAG00000051601	snx17	0.400592	0.291	0.089	0	0.63956	0.516644	0.342598	0.207361	0.242882	0.397968	0.458414	0.60022	0.664334
	H1	ENSSSAG00000001822	spsb4	0.400404	0.476	0.236	9.43313e-249	1.22865	1.11664	0.922572	0.704533	1.14226	1.03701	1.14303	1.07943	0.803468
	H1	ENSSSAG00000077168	cp24a	0.399785	0.324	0.167	2.85838e-158	1.10995	1.02771	0.817799	0.621012	0.637483	0.733549	1.1721	1.22684	1.22563
	H1	ENSSSAG00000053977	herc2	0.399293	0.465	0.186	0	0.954547	0.813727	0.65431	0.510804	0.655874	0.846481	0.860942	0.933415	0.745053
	H1	ENSSSAG00000072417	galnt14	0.398976	0.555	0.274	1.04036e-284	1.26972	1.16292	1.0064	0.784721	0.883095	1.00584	1.14796	1.04294	1.07406
	H1	ENSSSAG00000075140	st3gal3b	0.398841	0.945	0.716	3.08416e-268	2.45766	2.4093	2.15471	1.93128	1.99152	2.29947	2.39679	2.44977	2.12139
	H1	ENSSSAG00000074258	fgd4a	0.398567	0.468	0.192	0	0.969963	0.846927	0.673685	0.528527	0.594002	0.811263	0.903866	0.869738	0.821442
	H1	ENSSSAG00000041299	arhgef26	0.397832	0.313	0.109	0	0.708339	0.583596	0.411079	0.27622	0.318775	0.553283	0.594515	0.639951	0.549886
	H1	ENSSSAG00000057894	peam3	0.39774	0.985	0.865	2.70535e-301	2.87417	2.7407	2.60088	2.38371	2.7068	2.62044	2.69838	2.68539	2.56615
	H1	ENSSSAG00000049691	cdh23	0.396666	0.339	0.119	0	0.758264	0.647532	0.472237	0.305029	0.309413	0.591118	0.721855	0.707712	0.594324
	H1	ENSSSAG00000003088	pcdh7b	0.396593	0.225	0.108	1.14115e-136	0.84824	0.726317	0.580942	0.384897	0.429269	0.503854	1.0562	0.768961	0.661154
	H1	ENSSSAG00000076160	jmy	0.396512	0.41	0.161	0	0.896394	0.792259	0.616056	0.4273	0.446589	0.774287	0.820168	0.750874	0.838224
	H1	ENSSSAG00000066504	gphna	0.395733	0.604	0.291	0	1.26544	1.17481	0.966743	0.785618	0.872711	1.12684	1.26689	1.16636	1.21096
	H1	ENSSSAG00000040238	ctnna1	0.395477	0.634	0.31	0	1.28482	1.15304	1.00928	0.817111	1.01395	1.09489	1.19927	1.14992	0.985647
	H1	ENSSSAG00000055072	cdkl1	0.394698	0.403	0.148	0	0.827794	0.712839	0.52696	0.376434	0.513281	0.667535	0.705281	0.819865	0.482092
	H1	ENSSSAG00000064415	gpatch8	0.39467	0.616	0.284	0	1.26502	1.22229	0.945594	0.773093	0.734859	1.02796	1.35637	1.35266	1.05833
	H1	ENSSSAG00000060861	slc2a2	0.394667	0.401	0.149	0	0.829705	0.694515	0.529888	0.419969	0.497808	0.607876	0.746782	0.729928	0.57164
	H1	ENSSSAG00000042796	gas2	0.394457	0.278	0.086	0	0.638628	0.504684	0.336927	0.232682	0.233619	0.481854	0.661242	0.584851	0.27491
	H1	ENSSSAG00000065737	fbxl17	0.394278	0.52	0.226	0	1.07555	0.941824	0.797374	0.621425	0.739463	0.856703	1.09447	1.06846	0.994071
	H1	ENSSSAG00000054543	ppp1r3g	0.393835	0.524	0.247	2.7372e-298	1.17433	1.09949	0.87566	0.688075	0.734916	1.04483	1.10049	1.14664	1.02092
	H1	ENSSSAG00000080709	fnbp1l	0.393489	0.647	0.325	1.79661e-301	1.35413	1.24727	1.08715	0.881029	0.963582	1.16338	1.27378	1.13532	1.11967
	H1	ENSSSAG00000078900	sfpq	0.393138	0.88	0.569	1.3474e-266	1.93631	1.82795	1.64522	1.49256	1.57463	1.68451	1.8784	1.8246	1.72633
	H1	ENSSSAG00000081272	atp2b4	0.393038	0.311	0.107	0	0.716469	0.620026	0.413302	0.285337	0.289095	0.505547	0.502437	0.695109	0.535496
	H1	ENSSSAG00000054032	nfib	0.392818	0.571	0.303	1.37626e-244	1.38178	1.28889	1.10421	0.881881	1.07895	1.13464	1.3007	1.29976	1.02871
	H1	ENSSSAG00000064365	ENSSSAG00000064365	0.392731	0.463	0.2	0	0.998968	0.896956	0.713083	0.541331	0.576265	0.876384	0.861714	0.918174	0.767534
	H1	ENSSSAG00000064888	ENSSSAG00000064888	0.392527	0.38	0.142	0	0.849784	0.749641	0.542522	0.424854	0.376166	0.705174	0.847741	0.826435	0.456752
	H1	ENSSSAG00000061057	sema4gb	0.392253	0.599	0.3	5.09332e-290	1.31361	1.23756	1.04636	0.823793	0.829967	1.07224	1.30349	1.12435	0.974989
	H1	ENSSSAG00000038576	2900026a02rik	0.391712	0.468	0.2	0	1.01876	0.918152	0.735503	0.533976	0.594793	0.978403	1.00394	0.987697	0.94737
	H1	ENSSSAG00000056553	ccny	0.391592	0.281	0.083	0	0.627164	0.517044	0.326612	0.204381	0.191746	0.454223	0.551721	0.639563	0.384457
	H1	ENSSSAG00000052790	ENSSSAG00000052790	0.391411	0.446	0.175	0	0.90452	0.801783	0.616151	0.447881	0.530322	0.730819	0.894547	0.732361	0.756275
	H1	ENSSSAG00000079100	st3gal3	0.391398	0.312	0.101	0	0.69118	0.576312	0.384773	0.279064	0.296682	0.515588	0.670075	0.607002	0.332562
	H1	ENSSSAG00000063333	txnip	0.390838	0.296	0.11	0	0.741171	0.606868	0.457309	0.313054	0.385888	0.505044	0.798929	0.775466	0.235855
	H1	ENSSSAG00000007536	gsk3b	0.390463	0.403	0.17	0	0.992995	0.8386	0.731112	0.506558	0.894401	0.799403	0.850998	0.702829	1.00772
	H1	ENSSSAG00000063047	skia	0.390166	0.59	0.292	5.02761e-293	1.28891	1.19745	1.01201	0.814648	0.86837	1.12654	1.19264	1.13375	1.30169
	H1	ENSSSAG00000047353	npr2	0.389651	0.829	0.519	8.48724e-249	1.81292	1.69996	1.55018	1.33836	1.45607	1.67806	1.62341	1.67652	1.59769
	H1	ENSSSAG00000055737	prkcaa	0.38957	0.471	0.227	6.82079e-259	1.13347	0.999086	0.87439	0.637982	0.929366	0.998049	0.962632	1.02706	0.900672
	H1	ENSSSAG00000049500	brca2	0.388752	0.337	0.107	0	0.69103	0.537083	0.389264	0.308363	0.365067	0.571187	0.695788	0.529365	0.549129
	H1	ENSSSAG00000043568	insra	0.388632	0.296	0.093	0	0.652412	0.531762	0.353823	0.235008	0.292989	0.487531	0.59437	0.607633	0.316726
	H1	ENSSSAG00000077605	gfra3	0.388316	0.566	0.263	0	1.15643	1.02065	0.902752	0.683286	0.867571	0.983808	1.08997	1.03497	0.999571
	H1	ENSSSAG00000079656	scarb2a	0.388296	0.445	0.178	0	0.924565	0.796703	0.659425	0.487272	0.517069	0.713362	0.915245	0.871349	0.601763
	H1	ENSSSAG00000023545	acin1	0.3882	0.439	0.174	0	0.901845	0.793317	0.613975	0.429926	0.623356	0.712575	0.941016	0.845457	0.629435
	H1	ENSSSAG00000066974	cpne6	0.388134	0.609	0.304	1.20322e-293	1.29409	1.17813	1.00624	0.817427	1.06491	1.17063	1.26038	1.19754	0.993124
	H1	ENSSSAG00000054921	ulk2	0.388065	0.22	0.06	0	0.532927	0.400987	0.237479	0.134147	0.113401	0.358956	0.592461	0.508552	0.298299
	H1	ENSSSAG00000051871	wdr11	0.387765	0.712	0.369	0	1.44139	1.3564	1.14663	0.957912	1.09152	1.33251	1.42014	1.36696	1.2997
	H1	ENSSSAG00000054091	fkbp5	0.38696	0.654	0.348	2.83686e-267	1.46854	1.37166	1.18821	1.02414	0.990554	1.24089	1.40793	1.48182	1.52904
	H1	ENSSSAG00000004012	ncor1	0.386638	0.478	0.196	0	0.962868	0.843801	0.696797	0.510121	0.612461	0.783248	0.799328	0.898744	0.671075
	H1	ENSSSAG00000069946	slc12a4	0.386469	0.822	0.48	9.78665e-300	1.8144	1.78939	1.54542	1.25889	1.23084	1.64009	1.88423	1.79623	1.57987
	H1	ENSSSAG00000066753	tcf7l2	0.385935	0.491	0.219	0	1.05333	0.952006	0.774508	0.594822	0.705212	0.812301	1.10225	0.910696	0.85209
	H1	ENSSSAG00000065915	mbnl1	0.385488	0.485	0.212	0	1.02655	0.926464	0.749531	0.569498	0.658264	0.867258	0.969394	0.862321	0.685002
	H1	ENSSSAG00000023468	gpatch8	0.385174	0.484	0.191	0	0.994063	0.934638	0.704477	0.524125	0.438288	0.796315	1.08041	1.00174	0.664007
	H1	ENSSSAG00000050712	ENSSSAG00000050712	0.385169	0.577	0.285	6.70186e-288	1.26891	1.18413	0.986651	0.795128	0.87399	1.05627	1.31822	1.25295	0.928004
	H1	ENSSSAG00000043150	fat3a	0.383874	0.219	0.061	0	0.535328	0.426032	0.220802	0.146073	0.145778	0.343964	0.606608	0.387855	0.268727
	H1	ENSSSAG00000075534	ca16b	0.383705	0.411	0.184	1.99712e-274	1.00548	0.92825	0.703834	0.553739	0.601971	0.763679	1.19121	0.878776	0.870411
	H1	ENSSSAG00000040113	gatad2ab	0.383652	0.477	0.199	0	0.989407	0.877951	0.707272	0.555867	0.635617	0.801472	0.946535	0.885987	0.68571
	H1	ENSSSAG00000047602	hsf1	0.383518	0.849	0.555	5.69889e-228	1.96912	1.89854	1.68559	1.49469	1.54507	1.78408	1.89103	1.87031	1.87979
	H1	ENSSSAG00000074141	ephb2b	0.383027	0.505	0.222	0	1.06618	0.982014	0.777002	0.618991	0.652031	0.811554	1.13186	1.01855	0.726065
	H1	ENSSSAG00000045307	psip1	0.382815	0.389	0.137	0	0.794402	0.697166	0.529871	0.318825	0.408356	0.579697	0.741218	0.830723	0.595794
	H1	ENSSSAG00000027251	nmes1	0.381795	0.259	0.077	0	0.591337	0.469304	0.290241	0.199727	0.217641	0.433107	0.642839	0.480765	0.236385
	H1	ENSSSAG00000053272	arhgap32	0.381539	0.477	0.204	0	1.01526	0.924744	0.728852	0.554566	0.618924	0.901183	0.970516	1.01295	0.970591
	H1	ENSSSAG00000047059	oaz2	0.381336	0.33	0.115	0	0.729502	0.612629	0.446141	0.32325	0.317014	0.527346	0.72378	0.650345	0.495626
	H1	ENSSSAG00000012085	sardh	0.380999	0.474	0.216	1.19801e-292	1.06933	0.95347	0.777633	0.666865	0.661117	0.903533	0.996268	1.06118	0.863215
	H1	ENSSSAG00000055780	thrb	0.380503	0.691	0.356	6.77656e-300	1.4352	1.3554	1.16882	0.950668	1.00579	1.21479	1.44255	1.46501	1.33471
	H1	ENSSSAG00000076768	adamts19	0.380416	0.325	0.111	0	0.774344	0.724292	0.483114	0.295659	0.264269	0.558997	0.768064	0.881827	0.555373
	H1	ENSSSAG00000054537	cyb5a	0.380272	0.315	0.112	0	0.705134	0.579882	0.423859	0.28407	0.390145	0.526083	0.618093	0.647996	0.643323
	H1	ENSSSAG00000055531	ENSSSAG00000055531	0.380132	0.435	0.168	0	0.904427	0.835813	0.604432	0.464215	0.429661	0.671049	0.930956	0.948391	0.672346
	H1	ENSSSAG00000000627	rcan3	0.379636	0.292	0.114	6.25123e-271	0.773911	0.656093	0.496402	0.382227	0.313971	0.457408	0.789089	0.7414	0.751917
	H1	ENSSSAG00000043185	arid3c	0.378799	0.42	0.191	6.9299e-270	0.992599	0.883387	0.749066	0.532557	0.601884	0.742098	0.955752	0.880535	0.699766
	H1	ENSSSAG00000026588	cmah	0.378115	0.385	0.142	0	0.795404	0.669521	0.517797	0.362613	0.503957	0.662945	0.774808	0.73448	0.620441
	H1	ENSSSAG00000065083	arhgef26	0.377869	0.341	0.121	0	0.725688	0.571997	0.461578	0.31077	0.501416	0.501044	0.638926	0.652563	0.455648
	H1	ENSSSAG00000043606	fga	0.377821	0.974	0.778	4.81202e-295	2.50413	2.40679	2.23429	2.05164	2.14735	2.33952	2.34081	2.41947	2.36372
	H1	ENSSSAG00000004866	taok1b	0.377762	0.326	0.124	0	0.771161	0.657457	0.490741	0.362739	0.440929	0.550026	0.646988	0.588632	0.482795
	H1	ENSSSAG00000071836	cd38	0.376193	0.3	0.097	0	0.670976	0.598717	0.372363	0.241855	0.22792	0.463909	0.629873	0.633827	0.664413
	H1	ENSSSAG00000064601	ENSSSAG00000064601	0.376001	0.698	0.365	1.3762e-301	1.52004	1.48555	1.23887	1.01352	1.04732	1.32948	1.49652	1.47921	1.51171
	H1	ENSSSAG00000048260	tktb	0.375504	0.473	0.198	0	0.980366	0.867281	0.706436	0.551593	0.620233	0.869591	1.00866	0.872494	0.51011
	H1	ENSSSAG00000054647	pgdh	0.375338	0.74	0.441	3.74217e-229	1.71722	1.63264	1.47658	1.2324	1.19673	1.64582	1.61281	1.66398	1.55376
	H1	ENSSSAG00000040343	prg4	0.375064	0.893	0.639	1.32826e-194	2.19521	2.10709	1.94523	1.71141	1.83921	1.97905	2.15053	2.07308	2.04311
	H1	ENSSSAG00000029625	gnmt	0.374999	0.296	0.12	1.30256e-250	0.768587	0.649118	0.510419	0.354702	0.417787	0.513592	0.626227	0.583187	0.561359
	H1	ENSSSAG00000041161	insra	0.374797	0.67	0.344	1.38857e-294	1.39706	1.31352	1.13326	0.938463	0.978517	1.2453	1.39818	1.19076	1.2036
	H1	ENSSSAG00000078633	ptk7	0.374588	0.302	0.109	0	0.727222	0.613355	0.444666	0.317923	0.359681	0.612834	0.684294	0.592704	0.589131
	H1	ENSSSAG00000066870	syndig1	0.374324	0.505	0.233	3.40796e-300	1.10036	1.02189	0.834284	0.634953	0.704138	0.890434	1.10072	1.02217	0.746867
	H1	ENSSSAG00000000820	ugp2a	0.374123	0.719	0.385	2.9241e-277	1.47763	1.3861	1.20295	1.04902	1.06573	1.28101	1.39486	1.39194	1.294
	H1	ENSSSAG00000008913	ptprd	0.373641	0.644	0.334	3.91356e-275	1.36054	1.23311	1.1065	0.929682	1.03755	1.24751	1.19254	1.2382	1.04465
	H1	ENSSSAG00000081064	srgap2	0.373388	0.225	0.06	0	0.524794	0.384484	0.241535	0.152907	0.156017	0.31697	0.616161	0.445962	0.528182
	H1	ENSSSAG00000076248	ccndbp1	0.373063	0.396	0.151	0	0.801253	0.675223	0.521717	0.397904	0.544056	0.564778	0.674179	0.699951	0.639346
	H1	ENSSSAG00000009332	hivep1	0.372931	0.258	0.086	0	0.636404	0.543965	0.338198	0.200889	0.361591	0.527002	0.519566	0.555185	0.387942
	H1	ENSSSAG00000049315	ENSSSAG00000049315	0.372814	0.563	0.257	0	1.15799	1.06846	0.89213	0.697336	0.768191	0.998359	1.21016	1.12924	0.883454
	H1	ENSSSAG00000004955	furinb	0.372154	0.301	0.115	9.51368e-287	0.751708	0.683012	0.435577	0.344995	0.353193	0.511843	0.806601	0.686779	0.57944
	H1	ENSSSAG00000061821	scaper	0.371974	0.232	0.066	0	0.538587	0.424752	0.260596	0.144411	0.15796	0.346818	0.509543	0.386398	0.363672
	H1	ENSSSAG00000048551	slc2a4rg	0.371731	0.7	0.439	6.41253e-183	1.74111	1.68045	1.50279	1.24346	1.25821	1.57634	1.60321	1.55115	1.57239
	H1	ENSSSAG00000079274	sema5b	0.371686	0.819	0.543	1.49362e-196	1.94973	1.84583	1.68698	1.47265	1.71514	1.77087	1.97797	1.8141	2.00307
	H1	ENSSSAG00000064199	slc38a3b	0.371647	0.711	0.387	6.18051e-266	1.50147	1.40322	1.22868	1.08012	1.08941	1.31705	1.51733	1.39934	1.38085
	H1	ENSSSAG00000072130	dgat2	0.371611	0.362	0.14	0	0.810155	0.713	0.554221	0.383449	0.320342	0.630594	0.86089	0.685717	0.464814
	H1	ENSSSAG00000075261	adgrv1	0.370873	0.217	0.058	0	0.511449	0.378675	0.228975	0.132717	0.185647	0.302159	0.486505	0.501842	0.163669
	H1	ENSSSAG00000075873	hipk2	0.370772	0.413	0.165	0	0.876593	0.760621	0.612758	0.466353	0.506506	0.608371	0.875765	0.901738	0.395303
	H1	ENSSSAG00000071209	lrch3	0.370766	0.518	0.23	0	1.05809	0.954581	0.798161	0.612646	0.722129	0.835478	1.09635	0.981294	0.857655
	H1	ENSSSAG00000062406	hpd	0.370718	0.773	0.463	2.93381e-237	1.73069	1.64617	1.45151	1.31624	1.28385	1.42057	1.78568	1.73843	1.49222
	H1	ENSSSAG00000069492	znrf3	0.370583	0.369	0.145	0	0.824304	0.73255	0.54212	0.406711	0.476946	0.622772	0.680378	0.730544	0.531928
	H1	ENSSSAG00000046478	bicd2	0.370231	0.417	0.175	0	0.921598	0.812074	0.657988	0.488985	0.556164	0.757449	0.94001	0.871081	0.857454
	H1	ENSSSAG00000063869	ENSSSAG00000063869	0.36988	0.333	0.126	0	0.770096	0.652895	0.502695	0.352423	0.389941	0.586577	0.853395	0.800204	0.59265
	H1	ENSSSAG00000007675	raph1b	0.36812	0.312	0.103	0	0.666853	0.559798	0.384331	0.258864	0.320948	0.50047	0.694281	0.59945	0.618011
	H1	ENSSSAG00000044025	gcp2	0.368069	0.243	0.073	0	0.547032	0.429604	0.262857	0.156768	0.200902	0.416893	0.50821	0.491047	0.2835
	H1	ENSSSAG00000045552	ptar1	0.368035	0.36	0.13	0	0.748999	0.626972	0.478141	0.342492	0.408103	0.603732	0.746541	0.707836	0.648545
	H1	ENSSSAG00000066465	slmapa	0.367646	0.456	0.199	0	1.00401	0.901453	0.74368	0.578835	0.60985	0.779847	1.04219	0.97188	0.810017
	H1	ENSSSAG00000064490	ENSSSAG00000064490	0.367636	0.326	0.107	0	0.662522	0.538275	0.398721	0.258801	0.373044	0.444542	0.5976	0.47722	0.55931
	H1	ENSSSAG00000017625	pcxa	0.367599	0.723	0.469	1.76478e-181	1.95289	1.91101	1.70643	1.43745	1.50532	1.60543	2.03889	1.91634	2.0099
	H1	ENSSSAG00000062977	nrbp2b	0.367556	0.289	0.095	0	0.654301	0.55735	0.357686	0.260605	0.324299	0.479806	0.6093	0.524703	0.424591
	H1	ENSSSAG00000079101	ENSSSAG00000079101	0.367493	0.302	0.098	0	0.65813	0.538799	0.384876	0.262775	0.313908	0.460899	0.680439	0.612636	0.262957
	H1	ENSSSAG00000009118	celf1	0.367372	0.527	0.241	0	1.11654	1.00675	0.847591	0.69696	0.821907	0.837925	1.16207	1.03738	0.993659
	H1	ENSSSAG00000007506	gramd4a	0.367181	0.494	0.228	3.16358e-292	1.0954	1.01111	0.828199	0.636399	0.727746	0.871445	1.21297	1.12373	1.08533
	H1	ENSSSAG00000071563	diaph2	0.36678	0.833	0.517	1.07423e-232	1.81608	1.72037	1.55769	1.33824	1.54705	1.65788	1.86759	1.76418	1.7426
	H1	ENSSSAG00000002960	baiap2a	0.366602	0.204	0.05	0	0.454776	0.296217	0.18114	0.104987	0.191634	0.197773	0.424458	0.323919	0.218289
	H1	ENSSSAG00000056272	mtss1	0.366346	0.985	0.838	2.51246e-282	2.76801	2.69743	2.51536	2.28471	2.43252	2.56958	2.63326	2.68178	2.57052
	H1	ENSSSAG00000063776	slc39a8	0.366102	0.322	0.111	0	0.700287	0.588829	0.431998	0.295234	0.347616	0.513734	0.568681	0.717011	0.410445
	H1	ENSSSAG00000058454	ctbp1	0.36609	0.437	0.186	0	0.968454	0.893912	0.700854	0.513875	0.608794	0.776865	0.969014	0.831141	0.847501
	H1	ENSSSAG00000015771	antxr2b	0.366066	0.417	0.159	0	0.857896	0.779108	0.574848	0.435736	0.45968	0.607564	0.848693	0.942199	0.510057
	H1	ENSSSAG00000003673	foxn2	0.365996	0.454	0.196	0	0.966129	0.868648	0.716497	0.527602	0.540514	0.811479	0.976064	0.908436	0.6471
	H1	ENSSSAG00000046794	gpam	0.365545	0.414	0.165	0	0.881422	0.794104	0.61376	0.463913	0.469612	0.585699	0.913682	0.857286	0.671476
	H1	ENSSSAG00000071294	ccn4a	0.365364	0.993	0.903	5.57087e-272	3.1271	3.06955	2.88548	2.62235	2.69592	2.96795	3.12125	3.08652	2.68389
	H1	ENSSSAG00000009869	nipsnap1	0.365313	0.373	0.139	0	0.79837	0.717099	0.530201	0.366205	0.354911	0.659721	0.783788	0.735329	0.682555
	H1	ENSSSAG00000057059	msi2	0.364874	0.588	0.296	2.79728e-268	1.24572	1.15203	0.990971	0.754128	1.00186	1.1588	1.30284	1.12815	1.05515
	H1	ENSSSAG00000055792	hnmt	0.364846	0.455	0.187	0	0.945872	0.850667	0.678355	0.530004	0.498496	0.802945	0.992966	0.899357	0.861789
	H1	ENSSSAG00000006284	zcchc2	0.364282	0.507	0.227	0	1.06631	0.973941	0.79502	0.624792	0.759044	0.913765	1.04076	1.06158	0.73676
	H1	ENSSSAG00000068456	pde3b	0.364228	0.469	0.2	0	0.993466	0.902976	0.729883	0.565315	0.571098	0.803735	1.00937	0.992372	0.96502
	H1	ENSSSAG00000075019	sptbn1	0.363802	0.325	0.116	0	0.71673	0.608196	0.458374	0.316114	0.331965	0.492458	0.636612	0.625398	0.560198
	H1	ENSSSAG00000054974	soat2	0.363633	0.745	0.436	4.51427e-232	1.65891	1.58404	1.40442	1.22342	1.14333	1.4708	1.58718	1.68703	1.48298
	H1	ENSSSAG00000001460	tns3	0.362796	0.486	0.224	2.70844e-284	1.05213	0.934371	0.808298	0.635777	0.678718	0.851036	1.01605	1.00543	0.905851
	H1	ENSSSAG00000079157	palld	0.362729	0.438	0.171	0	0.891373	0.826788	0.603673	0.460353	0.481191	0.721389	0.870231	0.94335	0.630976
	H1	ENSSSAG00000008582	luzp1	0.362396	0.491	0.226	1.95977e-290	1.05529	0.943439	0.806157	0.611804	0.759435	0.891553	1.04075	1.06815	0.732235
	H1	ENSSSAG00000008210	mocos	0.362308	0.418	0.161	0	0.851636	0.771986	0.568845	0.436583	0.489093	0.63576	0.859813	0.738047	0.860883
	H1	ENSSSAG00000061323	rsrc1	0.36177	0.712	0.405	3.77426e-231	1.55574	1.45684	1.32793	1.0479	1.28242	1.43153	1.54642	1.54874	1.55119
	H1	ENSSSAG00000061361	ENSSSAG00000061361	0.3612	0.426	0.174	0	0.879312	0.764938	0.626664	0.44335	0.611864	0.721133	0.869812	0.783816	0.800654
	H1	ENSSSAG00000068594	ENSSSAG00000068594	0.360433	0.527	0.245	5.7961e-301	1.12368	1.05647	0.849032	0.675453	0.741392	0.975614	1.14843	1.13508	0.901109
	H1	ENSSSAG00000044730	ENSSSAG00000044730	0.360262	0.291	0.094	0	0.618367	0.495066	0.330457	0.214218	0.466496	0.44251	0.58431	0.551567	0.539008
	H1	ENSSSAG00000004378	exoc3l4	0.360047	0.419	0.165	0	0.865455	0.771997	0.594369	0.448069	0.545587	0.651803	0.875532	0.806019	0.725683
	H1	ENSSSAG00000065688	selenop	0.359789	0.501	0.234	4.29987e-285	1.08532	0.982181	0.848908	0.67029	0.694838	0.944087	0.804351	0.859135	0.705236
	H1	ENSSSAG00000069345	lmbr1l	0.359447	0.777	0.482	4.76736e-199	1.78166	1.71249	1.53531	1.29378	1.41993	1.63151	1.8052	1.78723	1.54753
	H1	ENSSSAG00000077218	abi1a	0.359263	0.626	0.311	5.80934e-292	1.28599	1.19787	1.03948	0.845354	0.900947	1.09209	1.27772	1.21164	1.1218
	H1	ENSSSAG00000075433	wwtr1	0.359192	0.41	0.175	3.75159e-300	0.95269	0.905722	0.667292	0.519439	0.532218	0.66926	0.990759	0.935179	0.812378
	H1	ENSSSAG00000072531	myo1e	0.359007	0.456	0.2	0	0.997922	0.928224	0.732895	0.562378	0.573761	0.798731	1.01196	1.00297	0.746827
	H1	ENSSSAG00000000315	fam20cb	0.357781	0.469	0.217	2.24448e-274	1.04162	0.937266	0.7981	0.619442	0.711643	0.848324	0.940923	0.927844	0.750125
	H1	ENSSSAG00000068775	svild	0.357718	0.259	0.078	0	0.583617	0.467471	0.299586	0.209906	0.234892	0.458447	0.651161	0.536344	0.635371
	H1	ENSSSAG00000051227	plekha1	0.357214	0.298	0.1	0	0.646891	0.571707	0.356408	0.262142	0.253015	0.43245	0.657127	0.525038	0.406056
	H1	ENSSSAG00000044780	enox2	0.357011	0.668	0.349	1.38978e-269	1.37042	1.28966	1.11451	0.921498	1.05564	1.15875	1.34417	1.33001	1.26443
	H1	ENSSSAG00000065515	plxna1a	0.356908	0.349	0.143	8.73997e-286	0.82212	0.729095	0.570703	0.380213	0.455619	0.727948	0.820398	0.838936	0.497247
	H1	ENSSSAG00000030121	rabgap1	0.356856	0.356	0.135	0	0.775637	0.679734	0.522258	0.361989	0.394749	0.591168	0.748024	0.696067	0.622332
	H1	ENSSSAG00000003144	exoc4	0.356845	0.416	0.168	0	0.863954	0.729364	0.608353	0.466438	0.604096	0.738154	0.869838	0.771675	0.681307
	H1	ENSSSAG00000075049	porb	0.356644	0.859	0.554	1.04681e-223	1.90282	1.84474	1.65184	1.42039	1.55973	1.73514	1.80597	1.85318	1.80749
	H1	ENSSSAG00000076706	dock9	0.35657	0.489	0.218	0	1.0293	0.957087	0.762133	0.610666	0.648881	0.844022	0.890364	0.884029	0.995565
	H1	ENSSSAG00000013658	gpr137c	0.356438	0.289	0.103	0	0.681129	0.582532	0.426459	0.283313	0.248749	0.568478	0.593916	0.582867	0.394126
	H1	ENSSSAG00000075074	erich3	0.355488	0.298	0.106	0	0.709225	0.648126	0.437158	0.275056	0.249	0.611182	0.736862	0.728435	0.455914
	H1	ENSSSAG00000054403	chd9	0.355379	0.492	0.224	1.37454e-296	1.04604	0.957791	0.787987	0.612578	0.704572	0.889018	1.08247	1.00547	0.923149
	H1	ENSSSAG00000076722	enah	0.355342	0.338	0.132	0	0.785835	0.698588	0.528046	0.350057	0.419384	0.610341	0.839328	0.817246	0.84854
	H1	ENSSSAG00000039536	ENSSSAG00000039536	0.352163	0.51	0.221	0	1.02205	0.940828	0.782874	0.561063	0.682917	0.892403	0.975922	0.972154	0.972677
	H1	ENSSSAG00000068728	aglb	0.351805	0.433	0.177	0	0.912475	0.837161	0.654138	0.511694	0.463449	0.708058	0.821576	0.920915	0.429729
	H1	ENSSSAG00000063349	ppargc1a	0.351565	0.211	0.059	0	0.497592	0.375135	0.230569	0.147665	0.147358	0.289228	0.429904	0.466717	0.290393
	H1	ENSSSAG00000046356	zc3h3	0.351132	0.309	0.114	0	0.681142	0.537836	0.43086	0.29701	0.471014	0.498353	0.723245	0.567397	0.494109
	H1	ENSSSAG00000069052	ccdc186	0.350975	0.613	0.316	7.22131e-256	1.27646	1.19582	1.01632	0.832776	1.01003	1.12671	1.23198	1.21695	1.19537
	H1	ENSSSAG00000007753	rhobtb4	0.350693	0.283	0.098	0	0.643309	0.533537	0.377489	0.27971	0.275507	0.518107	0.54236	0.51732	0.448356
	H1	ENSSSAG00000001497	map4k3	0.350565	0.413	0.164	0	0.848887	0.760978	0.588859	0.428339	0.563986	0.699286	0.734015	0.775468	0.637114
	H1	ENSSSAG00000040381	nr2f6b	0.350269	0.224	0.063	0	0.512834	0.412823	0.249947	0.129699	0.133525	0.383729	0.523293	0.440704	0.157576
	H1	ENSSSAG00000079448	ENSSSAG00000079448	0.350115	0.227	0.079	4.14396e-260	0.611444	0.518961	0.341586	0.198403	0.27615	0.45556	0.78167	0.668786	0.51107
	H1	ENSSSAG00000064154	rbm5	0.349977	0.626	0.307	1.14226e-291	1.25116	1.17051	1.0007	0.818108	0.887676	1.12225	1.19755	1.24469	1.06179
	H1	ENSSSAG00000039623	znf609a	0.349943	0.815	0.507	1.23494e-217	1.80162	1.73317	1.55832	1.34768	1.47426	1.54032	1.79882	1.71402	1.80269
	H1	ENSSSAG00000043732	ralgapa2	0.34994	0.398	0.158	0	0.830155	0.73204	0.577758	0.409561	0.590907	0.59634	0.823734	0.71072	0.649079
	H1	ENSSSAG00000050936	kynu	0.349877	0.379	0.147	0	0.801219	0.723173	0.556442	0.381389	0.411048	0.628501	0.709038	0.639987	0.60465
	H1	ENSSSAG00000047911	dcbld2	0.349875	0.487	0.214	0	1.02376	0.931499	0.770719	0.617552	0.60881	0.887398	1.0033	1.10205	0.732888
	H1	ENSSSAG00000077596	tpk1	0.349219	0.506	0.239	6.59951e-275	1.07703	0.959512	0.828147	0.667268	0.808318	0.987769	1.06565	1.01566	0.841508
	H1	ENSSSAG00000079460	pard3	0.349066	0.926	0.666	4.37508e-223	2.18016	2.08489	1.94586	1.7213	1.94917	2.02825	2.16724	2.06821	1.85207
	H1	ENSSSAG00000043767	fgfrl1	0.348916	0.304	0.115	1.36373e-291	0.709289	0.604979	0.46391	0.323407	0.335164	0.487735	0.643825	0.588408	0.766893
	H1	ENSSSAG00000047659	adamts3	0.348886	0.287	0.109	7.77119e-279	0.690748	0.547784	0.451279	0.311193	0.43823	0.439785	0.671358	0.697673	0.625284
	H1	ENSSSAG00000007168	avl9	0.348777	0.267	0.085	0	0.583637	0.495767	0.305997	0.201615	0.239034	0.428703	0.582262	0.534851	0.277071
	H1	ENSSSAG00000055879	ENSSSAG00000055879	0.348478	0.977	0.808	1.15758e-242	2.58912	2.48531	2.34894	2.14972	2.38026	2.41318	2.5018	2.48677	2.49537
	H1	ENSSSAG00000076654	auh	0.348456	0.321	0.115	0	0.693084	0.579647	0.420028	0.341403	0.366035	0.519935	0.719836	0.498434	0.632996
	H1	ENSSSAG00000077563	ivns1abpa	0.348179	0.61	0.313	3.90693e-259	1.28265	1.20705	1.02407	0.853475	0.996623	1.07306	1.26872	1.21298	0.949022
	H1	ENSSSAG00000077824	ate1	0.34783	0.707	0.377	1.36128e-262	1.44777	1.37446	1.18884	1.00038	1.1877	1.29163	1.44262	1.36987	1.30687
	H1	ENSSSAG00000077700	ncoa2	0.347821	0.516	0.238	1.45638e-296	1.09709	1.00279	0.866049	0.690203	0.624372	0.895169	1.05575	1.14481	1.05069
	H1	ENSSSAG00000079814	tsc22d2	0.347509	0.419	0.179	3.1138e-301	0.919545	0.823001	0.668503	0.512535	0.593457	0.752282	0.960246	0.821602	0.782415
	H1	ENSSSAG00000069542	acacb	0.345831	0.356	0.129	0	0.741749	0.675677	0.469228	0.35157	0.335818	0.528438	0.734149	0.684177	0.626752
	H1	ENSSSAG00000005175	fmn1	0.345752	0.411	0.174	6.93235e-302	0.912293	0.853286	0.656444	0.480889	0.517037	0.690012	1.00358	0.914651	0.57418
	H1	ENSSSAG00000067772	acin1	0.345561	0.534	0.248	2.60112e-295	1.08446	0.99545	0.826521	0.684365	0.800102	0.862472	0.950544	0.992401	1.12937
	H1	ENSSSAG00000011616	fes	0.345291	0.264	0.085	0	0.601975	0.523441	0.335994	0.213544	0.225916	0.368761	0.760701	0.459268	0.40864
	H1	ENSSSAG00000054903	gls	0.345045	0.362	0.15	3.31512e-286	0.815135	0.706242	0.554666	0.444052	0.487815	0.660015	0.882049	0.711316	0.542044
	H1	ENSSSAG00000081196	gnai2	0.344894	0.637	0.35	1.14704e-224	1.40491	1.31783	1.16874	0.96417	1.1005	1.2912	1.3402	1.30473	1.31831
	H1	ENSSSAG00000055114	waca	0.344826	0.467	0.2	0	0.948283	0.836822	0.699518	0.558689	0.645354	0.758359	0.988857	0.937022	0.706735
	H1	ENSSSAG00000041916	ENSSSAG00000041916	0.344621	0.565	0.268	2.11066e-295	1.1636	1.1163	0.896857	0.730343	0.764506	1.01745	1.13521	1.14896	1.0627
	H1	ENSSSAG00000044384	crebbpb	0.344303	0.423	0.172	0	0.863714	0.777638	0.615148	0.4443	0.517576	0.742371	0.878857	0.822355	0.788731
	H1	ENSSSAG00000038994	capn1b	0.344182	0.473	0.201	0	0.954449	0.853865	0.712725	0.549025	0.637653	0.816825	0.886889	0.828835	0.977506
	H1	ENSSSAG00000076031	myo18aa	0.343894	0.266	0.088	0	0.603514	0.495801	0.353659	0.236726	0.256061	0.323992	0.532639	0.63381	0.419504
	H1	ENSSSAG00000044739	cyp2ae1	0.343823	0.33	0.122	0	0.718008	0.635401	0.471103	0.31995	0.330657	0.536399	0.633871	0.672339	0.378113
	H1	ENSSSAG00000044402	acvr2ab	0.343734	0.347	0.129	0	0.740006	0.646077	0.485505	0.344741	0.416419	0.524891	0.741394	0.783745	0.478226
	H1	ENSSSAG00000000674	ENSSSAG00000000674	0.34367	0.459	0.206	2.15344e-285	0.989968	0.901123	0.742386	0.563248	0.685332	0.844813	1.01479	1.0168	0.827384
	H1	ENSSSAG00000004943	usp15	0.343599	0.367	0.144	0	0.784218	0.688901	0.523226	0.398493	0.492231	0.559332	0.822919	0.652466	0.808599
	H1	ENSSSAG00000060240	ppp2r5a	0.343495	0.471	0.206	0	0.972366	0.861605	0.721228	0.596701	0.648486	0.793323	0.989169	0.928045	0.711217
	H1	ENSSSAG00000055452	smarcd3b	0.34332	0.345	0.132	0	0.747822	0.648798	0.486963	0.357736	0.473046	0.585898	0.765671	0.669901	0.486115
	H1	ENSSSAG00000070061	ppp1r9ala	0.342566	0.492	0.222	2.68062e-299	1.02918	0.924489	0.796091	0.636089	0.680826	0.88867	0.878807	0.962493	0.672026
	H1	ENSSSAG00000043186	ces2b	0.342018	0.372	0.156	1.4287e-281	0.854823	0.774836	0.581198	0.505528	0.440662	0.662184	0.700645	0.704043	0.92241
	H1	ENSSSAG00000043735	ptpn9	0.34199	0.353	0.149	8.69649e-267	0.825202	0.743298	0.552745	0.443746	0.513159	0.572634	0.919175	0.731974	0.860177
	H1	ENSSSAG00000002641	esr2b	0.341901	0.817	0.492	2.15403e-227	1.7197	1.64867	1.47352	1.29857	1.34611	1.52462	1.70676	1.71684	1.61093
	H1	ENSSSAG00000056867	ppp3ca	0.341573	0.429	0.183	1.58426e-301	0.919702	0.836212	0.703162	0.485576	0.552608	0.658488	0.935285	0.793579	0.929383
	H1	ENSSSAG00000044912	rerea	0.340652	0.529	0.244	1.75361e-295	1.09115	0.995396	0.850722	0.674291	0.774797	0.937731	1.10811	1.14806	1.0032
	H1	ENSSSAG00000074735	samd4a	0.340474	0.252	0.084	0	0.590259	0.474323	0.334393	0.230296	0.261847	0.424533	0.571287	0.630061	0.459075
	H1	ENSSSAG00000063278	epb41l3a	0.340443	0.288	0.095	0	0.616178	0.502548	0.352552	0.274211	0.269061	0.479728	0.585701	0.551852	0.298664
	H1	ENSSSAG00000069683	cp2m1	0.339935	0.628	0.379	1.34696e-159	1.55015	1.48442	1.29348	1.15161	1.19748	1.39039	1.42798	1.37377	1.28987
	H1	ENSSSAG00000041836	ENSSSAG00000041836	0.339789	0.99	0.892	1.11314e-254	2.9951	2.9546	2.74587	2.58481	2.4617	2.80529	2.86831	2.95612	2.87493
	H1	ENSSSAG00000039585	plekhg5b	0.339745	0.289	0.1	0	0.648145	0.560098	0.387777	0.276148	0.255582	0.492754	0.682329	0.542015	0.774308
	H1	ENSSSAG00000067532	cables1	0.338997	0.298	0.105	0	0.665111	0.564127	0.422866	0.299036	0.237639	0.47668	0.677481	0.624256	0.676092
	H1	ENSSSAG00000039498	cyp46a1	0.337993	0.606	0.305	9.15044e-265	1.24966	1.17155	1.00113	0.854191	0.906405	1.06985	1.13431	1.20388	1.01656
	H1	ENSSSAG00000023006	nos1ap	0.337863	0.806	0.509	9.62611e-204	1.78884	1.71681	1.55825	1.33601	1.51945	1.63086	1.74273	1.68816	1.6442
	H1	ENSSSAG00000039639	xdh	0.337778	0.822	0.526	5.20502e-198	1.86713	1.80416	1.60326	1.43559	1.63593	1.69881	1.89395	1.75375	1.77621
	H1	ENSSSAG00000070940	hdac8	0.337403	0.291	0.099	0	0.648437	0.579814	0.390856	0.268599	0.223645	0.439672	0.608913	0.658467	0.435432
	H1	ENSSSAG00000068515	dcaf6	0.337061	0.373	0.144	0	0.784565	0.675025	0.549717	0.399807	0.516212	0.557368	0.786602	0.688106	0.491271
	H1	ENSSSAG00000043932	patj	0.336909	0.382	0.153	0	0.812112	0.723667	0.572149	0.404956	0.518322	0.609772	0.763102	0.795707	0.719154
	H1	ENSSSAG00000000384	zgc:123105	0.336801	0.602	0.326	2.7972e-223	1.39693	1.33239	1.17385	0.970413	0.951444	1.14517	1.43591	1.37592	1.32217
	H1	ENSSSAG00000057249	gpr39	0.336753	0.352	0.141	2.94995e-292	0.78291	0.692608	0.549964	0.394213	0.441975	0.616725	0.61704	0.637053	0.434549
	H1	ENSSSAG00000044805	al3a2	0.336705	0.549	0.268	5.46644e-268	1.15992	1.11669	0.894115	0.751579	0.720754	0.94219	1.2342	1.2203	0.951347
	H1	ENSSSAG00000066345	cdc73	0.336495	0.404	0.157	0	0.819298	0.731486	0.588511	0.416027	0.492772	0.59352	0.820314	0.723767	0.529394
	H1	ENSSSAG00000005890	tmem63c	0.33646	0.387	0.15	0	0.798837	0.716458	0.535075	0.410193	0.48862	0.733328	0.748484	0.738551	0.480183
	H1	ENSSSAG00000040279	capn2b	0.336387	0.663	0.345	3.86565e-260	1.34965	1.29004	1.09746	0.924972	0.982968	1.27592	1.24023	1.32983	1.31492
	H1	ENSSSAG00000033695	commd6	0.335981	0.635	0.328	7.18354e-258	1.32782	1.24864	1.09161	0.907246	0.959565	1.24087	1.39961	1.2045	1.37055
	H1	ENSSSAG00000006601	sult1st6	0.334936	0.498	0.232	1.14293e-281	1.07042	1.00741	0.833362	0.653421	0.698178	0.87324	1.01811	1.02523	0.785993
	H1	ENSSSAG00000052770	agxtb	0.334853	0.484	0.225	1.77327e-272	1.04182	0.973195	0.802883	0.64809	0.626787	0.794438	1.01258	1.03471	0.733233
	H1	ENSSSAG00000080705	xirp2a	0.334334	0.646	0.408	6.10088e-146	1.6186	1.47889	1.40343	1.23343	1.38142	1.55903	1.46184	1.46027	1.54412
	H1	ENSSSAG00000081371	dock11	0.333637	0.578	0.281	6.44202e-274	1.18336	1.10769	0.937994	0.78386	0.869906	1.05279	1.06009	1.0502	1.06183
	H1	ENSSSAG00000000720	fubp3	0.333616	0.723	0.409	9.49737e-224	1.50059	1.40194	1.26377	1.08788	1.28896	1.32542	1.48954	1.46455	1.30179
	H1	ENSSSAG00000000242	znf521	0.333339	0.206	0.061	0	0.500081	0.410767	0.232703	0.152479	0.135795	0.360093	0.410171	0.500555	0.377148
	H1	ENSSSAG00000009444	trim3b	0.332927	0.266	0.09	0	0.585356	0.451013	0.35437	0.22312	0.309166	0.504162	0.575646	0.498257	0.329698
	H1	ENSSSAG00000071290	slap1	0.332854	0.373	0.15	0	0.817994	0.771437	0.559036	0.403918	0.398738	0.72797	0.868141	0.767098	0.702838
	H1	ENSSSAG00000051369	sdr16c5a	0.332791	0.912	0.665	5.65129e-196	2.13591	2.03163	1.92328	1.72199	1.86981	2.00049	2.04879	1.98225	1.83344
	H1	ENSSSAG00000003928	pklr	0.332109	0.336	0.122	0	0.702311	0.600207	0.458873	0.331982	0.378869	0.635354	0.56058	0.616683	0.617012
	H1	ENSSSAG00000058576	ENSSSAG00000058576	0.33179	0.27	0.083	0	0.556766	0.456039	0.303298	0.196398	0.270641	0.401706	0.500181	0.505427	0.325751
	H1	ENSSSAG00000053832	ripl1	0.330641	0.42	0.179	2.94865e-298	0.896236	0.825446	0.660691	0.495571	0.529999	0.71106	0.790927	0.921046	0.639671
	H1	ENSSSAG00000067651	lrfn1	0.330524	0.238	0.088	1.88435e-245	0.627736	0.548213	0.365761	0.278738	0.291367	0.342851	0.617181	0.557217	0.493299
	H1	ENSSSAG00000059132	rab11fip3	0.330425	0.405	0.161	0	0.827315	0.731925	0.593618	0.45925	0.514011	0.59433	0.741473	0.72648	0.477404
	H1	ENSSSAG00000037099	camsap3	0.330323	0.422	0.175	0	0.874233	0.80747	0.618865	0.487156	0.521345	0.75776	0.89788	0.770924	0.524068
	H1	ENSSSAG00000017149	pparda	0.329766	0.3	0.103	0	0.634556	0.539381	0.378691	0.280997	0.336369	0.524167	0.525875	0.505842	0.38452
	H1	ENSSSAG00000050603	col6a3	0.329743	0.269	0.086	0	0.577856	0.457483	0.318565	0.253548	0.301579	0.433344	0.497579	0.501421	0.434523
	H1	ENSSSAG00000071376	tyb11	0.328912	0.504	0.235	6.87168e-277	1.05517	0.961186	0.814643	0.719268	0.647006	0.832405	0.957225	0.970644	0.695103
	H1	ENSSSAG00000040586	ctnna1	0.328722	0.378	0.15	0	0.805693	0.726758	0.561967	0.423323	0.45665	0.666331	0.814845	0.705946	0.718011
	H1	ENSSSAG00000047297	ncpr	0.328591	0.433	0.193	2.841e-275	0.950468	0.884952	0.694671	0.577101	0.585918	0.739573	0.988367	0.901275	0.620611
	H1	ENSSSAG00000063178	sugct	0.328589	0.554	0.274	1.14644e-255	1.17622	1.0998	0.944233	0.766569	0.887889	0.99795	1.09178	1.10742	1.11607
	H1	ENSSSAG00000009695	thrap3	0.328188	0.703	0.391	1.9356e-226	1.45931	1.38296	1.24131	1.03746	1.1332	1.36259	1.33106	1.34641	1.23837
	H1	ENSSSAG00000068697	ranbp3l	0.327762	0.321	0.12	0	0.714374	0.66474	0.443958	0.343461	0.334553	0.519688	0.716249	0.671235	0.448331
	H1	ENSSSAG00000067645	ank3a	0.327556	0.317	0.119	0	0.693841	0.59677	0.450407	0.322373	0.368053	0.564148	0.702796	0.749303	0.546857
	H1	ENSSSAG00000076760	chsy3	0.327474	0.326	0.151	5.14827e-203	0.883835	0.812067	0.633857	0.49404	0.540861	0.82738	0.916497	0.674036	0.960472
	H1	ENSSSAG00000044731	acsbg3	0.327443	0.624	0.321	1.23371e-249	1.28541	1.21998	1.06474	0.852742	0.979559	1.09226	1.17745	1.26994	1.13109
	H1	ENSSSAG00000054962	cblb	0.327005	0.361	0.15	8.89281e-278	0.816742	0.727932	0.580162	0.434957	0.496576	0.736608	0.772749	0.669465	0.667508
	H1	ENSSSAG00000041443	rasf1	0.326862	0.41	0.167	0	0.844981	0.782732	0.58015	0.481748	0.466212	0.708133	0.816528	0.762227	0.721623
	H1	ENSSSAG00000031718	pik3r1	0.326495	0.464	0.206	2.97727e-291	0.963022	0.894436	0.735664	0.553951	0.619874	0.765164	0.987807	0.886691	0.843026
	H1	ENSSSAG00000081369	igsf21a	0.326187	0.237	0.086	9.66848e-250	0.599895	0.519541	0.350031	0.241316	0.259964	0.484753	0.423896	0.492554	0.388843
	H1	ENSSSAG00000009882	zswim5	0.326055	0.294	0.104	0	0.657436	0.586027	0.403249	0.297873	0.266978	0.422228	0.745825	0.65731	0.482612
	H1	ENSSSAG00000040997	app	0.326049	0.397	0.159	0	0.825123	0.732599	0.580119	0.480201	0.463195	0.674622	0.741407	0.716988	0.720923
	H1	ENSSSAG00000006495	myo1d	0.326004	0.254	0.082	0	0.563712	0.464237	0.318528	0.204801	0.27826	0.373986	0.585712	0.506563	0.52059
	H1	ENSSSAG00000069440	tjp1a	0.325791	0.52	0.237	3.5979e-295	1.06187	0.999593	0.834032	0.642739	0.734572	0.878817	1.01575	0.978445	1.09955
	H1	ENSSSAG00000068079	cnksr3	0.325669	0.389	0.156	0	0.8073	0.711896	0.567772	0.439191	0.518985	0.686683	0.736373	0.638928	0.845016
	H1	ENSSSAG00000074262	asph	0.325426	0.469	0.217	2.24046e-264	0.993972	0.883374	0.779088	0.602854	0.770778	0.841438	0.815361	0.908245	0.817496
	H1	ENSSSAG00000080954	abcc2	0.324962	0.738	0.426	4.85633e-218	1.56638	1.49452	1.33074	1.17292	1.19578	1.49235	1.53061	1.50386	1.34658
	H1	ENSSSAG00000071220	chd2	0.324623	0.687	0.38	6.03016e-227	1.44824	1.406	1.21937	0.999891	1.13976	1.26863	1.36929	1.42295	1.32008
	H1	ENSSSAG00000081083	raver2	0.324614	0.307	0.116	9.3e-295	0.707328	0.615985	0.48285	0.331083	0.299143	0.560052	0.825728	0.690689	0.566073
	H1	ENSSSAG00000048531	oxr1	0.324562	0.277	0.094	0	0.610837	0.513243	0.364766	0.26976	0.308765	0.385626	0.522351	0.589837	0.307506
	H1	ENSSSAG00000069704	lrba	0.324536	0.399	0.159	0	0.802117	0.711251	0.563214	0.428939	0.540544	0.60227	0.749427	0.754453	0.554147
	H1	ENSSSAG00000041814	btnl2	0.324195	0.68	0.355	1.88741e-258	1.37321	1.32163	1.14618	0.9438	1.03227	1.22203	1.35188	1.27055	1.27942
	H1	ENSSSAG00000081711	stard13b	0.324177	0.332	0.123	0	0.691575	0.577297	0.468843	0.326514	0.387736	0.549663	0.697437	0.668297	0.501178
	H1	ENSSSAG00000047242	smurf2	0.324076	0.307	0.109	0	0.674518	0.604186	0.427532	0.304978	0.27903	0.511456	0.702497	0.65963	0.634751
	H1	ENSSSAG00000057190	frmd6	0.323901	0.421	0.193	8.88841e-254	0.957368	0.874719	0.71405	0.572882	0.694955	0.777309	0.895953	0.933793	1.03531
	H1	ENSSSAG00000080573	tmem63ba	0.32366	0.483	0.213	2.26395e-300	0.976239	0.887033	0.742223	0.571783	0.755708	0.834707	0.938884	0.953547	1.00826
	H1	ENSSSAG00000011209	herc1	0.323388	0.25	0.082	0	0.563226	0.456064	0.317905	0.235364	0.242508	0.369041	0.528909	0.531014	0.283537
	H1	ENSSSAG00000065776	jade2	0.32325	0.358	0.152	4.95455e-265	0.839361	0.742497	0.601397	0.458634	0.526882	0.764997	0.970075	0.806741	0.862204
	H1	ENSSSAG00000066483	anks1ab	0.323226	0.284	0.112	2.32395e-251	0.704442	0.598064	0.461192	0.339823	0.491075	0.511373	0.777497	0.648453	0.565361
	H1	ENSSSAG00000079744	eef2k	0.322676	0.382	0.16	4.78678e-281	0.849717	0.76223	0.595142	0.50579	0.524278	0.739653	0.79324	0.769534	0.591526
	H1	ENSSSAG00000064177	hivep3b	0.322444	0.277	0.099	1.28256e-296	0.634725	0.543823	0.400306	0.267012	0.310118	0.433803	0.634701	0.673556	0.534063
	H1	ENSSSAG00000003445	ralgapa1	0.322225	0.412	0.168	0	0.832032	0.754478	0.584028	0.454263	0.578707	0.676712	0.743198	0.744722	0.776128
	H1	ENSSSAG00000042610	rabgap1	0.322167	0.344	0.136	6.69267e-293	0.748963	0.631463	0.520327	0.385642	0.496841	0.675434	0.667282	0.673104	0.72338
	H1	ENSSSAG00000030127	epas1	0.322148	0.541	0.273	2.52627e-238	1.1875	1.07809	0.96476	0.790341	1.01981	1.02672	1.13031	1.14713	1.11154
	H1	ENSSSAG00000053620	sema4d	0.322028	0.539	0.266	2.87383e-252	1.1477	1.04908	0.93607	0.751022	0.846706	1.02601	1.1676	1.06595	1.06142
	H1	ENSSSAG00000042976	pard3ab	0.321768	0.314	0.116	0	0.679311	0.604565	0.430373	0.316877	0.347465	0.51832	0.667094	0.622163	0.492164
	H1	ENSSSAG00000048020	cdc42bpab	0.321637	0.252	0.082	0	0.576724	0.497488	0.345831	0.222841	0.209402	0.380566	0.373611	0.448772	0.377119
	H1	ENSSSAG00000079330	ENSSSAG00000079330	0.321537	0.548	0.257	1.58311e-285	1.10169	1.00875	0.860169	0.735125	0.848469	1.01913	0.965606	1.01302	0.727521
	H1	ENSSSAG00000066306	pnisr	0.321439	0.481	0.215	1.22089e-290	0.974589	0.885562	0.760705	0.573485	0.632744	0.803031	1.03157	1.07533	0.736912
	H1	ENSSSAG00000008141	agla	0.32127	0.397	0.156	0	0.805909	0.737921	0.56422	0.442217	0.418627	0.66472	0.65444	0.777564	0.594278
	H1	ENSSSAG00000081128	dennd2db	0.320943	0.309	0.12	3.26794e-279	0.701012	0.626634	0.45806	0.327374	0.388219	0.468595	0.725619	0.730887	0.576025
	H1	ENSSSAG00000038733	plecb	0.320038	0.403	0.18	3.88571e-258	0.916738	0.826642	0.671242	0.548479	0.652854	0.812568	0.789931	0.959037	0.855159
	H1	ENSSSAG00000006704	crtc3	0.319828	0.41	0.175	2.01551e-287	0.878354	0.798857	0.65377	0.493705	0.523629	0.76599	0.78949	0.837697	0.928607
	H1	ENSSSAG00000058374	dpp10	0.319674	0.215	0.075	2.61747e-247	0.548209	0.4256	0.314139	0.212663	0.283093	0.404263	0.656809	0.409212	0.424987
	H1	ENSSSAG00000077244	cbln3	0.319646	0.809	0.611	9.55155e-94	2.15105	2.08719	1.87297	1.85048	1.6817	1.93593	2.15471	2.13875	1.91789
	H1	ENSSSAG00000046005	phactr4a	0.319425	0.699	0.389	3.78465e-227	1.45318	1.38232	1.24952	1.00952	1.17612	1.2991	1.38909	1.4631	1.39596
	H1	ENSSSAG00000067503	ddx46	0.319393	0.426	0.175	0	0.854541	0.740964	0.641279	0.498229	0.590443	0.671924	0.789173	0.679062	0.586699
	H1	ENSSSAG00000074527	tenm3	0.31863	0.373	0.171	5.5524e-228	0.88032	0.780851	0.660783	0.524684	0.547763	0.709518	0.822474	0.843828	0.500649
	H1	ENSSSAG00000079971	acap2	0.318328	0.517	0.239	6.73844e-282	1.06163	1.0104	0.829574	0.658673	0.710138	0.898753	1.08568	0.979256	0.84828
	H1	ENSSSAG00000067183	esamb	0.318289	0.436	0.19	1.39416e-289	0.916381	0.83925	0.70525	0.522878	0.571813	0.758585	0.840451	0.828247	0.768793
	H1	ENSSSAG00000074532	gne	0.318252	0.424	0.179	3.81062e-300	0.871369	0.782943	0.640734	0.508766	0.542752	0.78867	0.826403	0.727384	0.718269
	H1	ENSSSAG00000002809	si:ch211-233a24.2	0.317853	0.314	0.109	0	0.644346	0.548003	0.397304	0.308695	0.353323	0.484229	0.585359	0.634654	0.413835
	H1	ENSSSAG00000072250	serinc5	0.317705	0.279	0.103	7.83991e-283	0.647734	0.563128	0.410302	0.283619	0.375689	0.512503	0.520782	0.590364	0.380849
	H1	ENSSSAG00000070730	mbnl3	0.317529	0.338	0.131	1.943e-300	0.733037	0.645663	0.52533	0.33528	0.415179	0.59193	0.716267	0.685659	0.660857
	H1	ENSSSAG00000080116	wdfy2	0.317126	0.253	0.083	0	0.567556	0.481615	0.328284	0.220876	0.248998	0.326986	0.597758	0.581544	0.254536
	H1	ENSSSAG00000005238	pkp3	0.316687	0.234	0.072	0	0.52328	0.431309	0.284722	0.194898	0.177913	0.33138	0.47891	0.416864	0.38803
	H1	ENSSSAG00000004522	ddc	0.316418	0.358	0.141	0	0.771271	0.703348	0.509976	0.430468	0.362019	0.631096	0.823443	0.876413	0.685606
	H1	ENSSSAG00000064743	larp1	0.316172	0.962	0.748	2.16477e-210	2.37054	2.30656	2.14754	1.97363	2.04435	2.2307	2.28873	2.33074	2.11963
	H1	ENSSSAG00000040555	si:ch73-61d6.3	0.316137	0.293	0.107	2.32724e-298	0.644806	0.555588	0.422812	0.280323	0.329906	0.481234	0.605596	0.587336	0.369648
	H1	ENSSSAG00000055621	metk1	0.315928	0.385	0.163	2.91451e-279	0.835679	0.747385	0.615498	0.455166	0.547735	0.673878	0.766438	0.817743	0.896529
	H1	ENSSSAG00000001734	igfbp-1b2	0.315883	0.25	0.097	3.21786e-234	0.668141	0.613276	0.463581	0.263336	0.243018	0.436107	0.670988	0.63312	0.382529
	H1	ENSSSAG00000078077	magi1b	0.315849	0.371	0.151	1.30885e-290	0.797369	0.722634	0.58202	0.42498	0.426132	0.607157	0.694778	0.720873	0.62742
	H1	ENSSSAG00000066610	dennd1b	0.315359	0.415	0.184	1.01116e-265	0.885287	0.773007	0.693062	0.50327	0.599366	0.754167	0.894169	0.745894	0.58571
	H1	ENSSSAG00000074638	xylb	0.315086	0.308	0.115	3.70727e-300	0.666958	0.588281	0.437802	0.289256	0.382968	0.515547	0.64076	0.621042	0.494373
	H1	ENSSSAG00000007251	nfe2l2a	0.314629	0.326	0.13	2.67591e-274	0.732147	0.624571	0.513598	0.388563	0.4137	0.558482	0.697129	0.724894	0.549188
	H1	ENSSSAG00000010609	ENSSSAG00000010609	0.313893	0.292	0.104	0	0.63426	0.553892	0.392235	0.287831	0.336146	0.444958	0.610961	0.619584	0.26579
	H1	ENSSSAG00000041313	micu1	0.313789	0.338	0.124	0	0.703513	0.629375	0.458258	0.347487	0.391327	0.555342	0.685763	0.703093	0.600529
	H1	ENSSSAG00000054690	rgs3	0.313782	0.441	0.199	4.06134e-268	0.981611	0.912709	0.765156	0.590749	0.603976	0.854842	0.978243	1.00187	0.8249
	H1	ENSSSAG00000075579	osbpl2b	0.313431	0.446	0.187	0	0.887076	0.781954	0.64952	0.555164	0.619498	0.754533	0.926592	0.736018	0.797786
	H1	ENSSSAG00000045494	arhgap12b	0.313384	0.247	0.081	0	0.567087	0.515861	0.312648	0.215145	0.179558	0.395823	0.55356	0.548215	0.453574
	H1	ENSSSAG00000037652	ankrd13c	0.313253	0.398	0.167	3.46262e-291	0.844519	0.774609	0.607803	0.489526	0.492628	0.640419	0.831373	0.798782	0.892094
	H1	ENSSSAG00000038318	arnt2	0.313193	0.319	0.119	0	0.671797	0.551577	0.46067	0.328463	0.394282	0.526081	0.607886	0.633567	0.484253
	H1	ENSSSAG00000002175	hlfa	0.313147	0.26	0.087	0	0.590996	0.505448	0.35039	0.240145	0.236565	0.50604	0.679029	0.668248	0.207533
	H1	ENSSSAG00000068177	sema6bb	0.31303	0.524	0.256	2.01782e-248	1.11219	1.03632	0.888739	0.753083	0.706706	0.981535	1.10675	1.09215	0.912732
	H1	ENSSSAG00000077716	dap	0.313	0.409	0.17	1.41192e-302	0.829159	0.735684	0.601055	0.449306	0.661386	0.727326	0.71277	0.736643	0.348627
	H1	ENSSSAG00000038949	evi5	0.312955	0.281	0.094	0	0.581858	0.484484	0.349781	0.238255	0.313096	0.432558	0.573961	0.488523	0.29484
	H1	ENSSSAG00000067931	slmapa	0.312807	0.253	0.079	0	0.529457	0.445337	0.306595	0.168756	0.235211	0.354128	0.475339	0.41544	0.322961
	H1	ENSSSAG00000044669	abl1	0.312709	0.432	0.188	2.70304e-284	0.900342	0.813581	0.667495	0.50765	0.727874	0.743137	1.00673	0.859946	0.743969
	H1	ENSSSAG00000006508	hdac4	0.312598	0.335	0.138	7.44548e-264	0.767465	0.656137	0.552287	0.415519	0.475418	0.620285	0.81129	0.71702	0.81325
	H1	ENSSSAG00000045719	ppp1r1b	0.312541	0.316	0.123	1.54247e-280	0.708476	0.614488	0.476162	0.363433	0.369804	0.587826	0.701428	0.720421	0.801551
	H1	ENSSSAG00000072587	gda	0.312448	0.399	0.172	1.24586e-272	0.861096	0.781058	0.644561	0.48233	0.547968	0.705404	0.845914	0.836593	0.619111
	H1	ENSSSAG00000071586	met	0.312374	0.856	0.577	1.0402e-170	1.9196	1.82772	1.7176	1.52263	1.69303	1.79934	1.78578	1.77942	1.6866
	H1	ENSSSAG00000074842	stard13	0.31227	0.315	0.117	0	0.678957	0.590747	0.424147	0.331607	0.459731	0.493144	0.754317	0.708226	0.596174
	H1	ENSSSAG00000072899	erbb2	0.312225	0.323	0.121	0	0.680246	0.603807	0.446271	0.323143	0.319638	0.592557	0.633017	0.644362	0.679492
	H1	ENSSSAG00000047924	hiat1a	0.312198	0.306	0.114	1.3664e-298	0.671866	0.583452	0.451083	0.30941	0.374387	0.522654	0.63704	0.592921	0.532638
	H1	ENSSSAG00000079876	armc3	0.31219	0.265	0.105	2.4727e-234	0.656026	0.531325	0.441827	0.291671	0.41726	0.664846	0.577917	0.675925	0.504249
	H1	ENSSSAG00000064627	itprid2	0.311899	0.271	0.093	0	0.592565	0.507156	0.368812	0.240518	0.27829	0.41941	0.45442	0.560175	0.43078
	H1	ENSSSAG00000081526	ghrb	0.311539	0.444	0.202	8.01331e-263	0.935288	0.857713	0.710584	0.583753	0.603732	0.769754	0.799906	0.804696	0.82344
	H1	ENSSSAG00000068896	ar	0.311241	0.405	0.167	3.05976e-303	0.846259	0.779924	0.609677	0.467487	0.565263	0.684528	0.877876	0.868733	0.549237
	H1	ENSSSAG00000076215	dag1	0.310927	0.238	0.079	4.57173e-293	0.545564	0.458818	0.308859	0.209161	0.236441	0.376155	0.41307	0.546759	0.521354
	H1	ENSSSAG00000074973	mob2a	0.310813	0.406	0.178	3.48871e-268	0.876517	0.791655	0.66795	0.496602	0.571784	0.722955	0.945906	0.761268	0.631762
	H1	ENSSSAG00000007877	camk2d1	0.31056	0.829	0.511	7.16782e-201	1.75424	1.67982	1.50843	1.41762	1.39392	1.58414	1.81107	1.78057	1.58164
	H1	ENSSSAG00000055690	gtf2ird1	0.310544	0.233	0.076	1.53987e-293	0.531343	0.438147	0.293905	0.201401	0.215966	0.402258	0.440106	0.525852	0.443889
	H1	ENSSSAG00000049653	pygl	0.310261	0.651	0.342	2.5894e-239	1.31976	1.25923	1.09697	0.946705	0.968627	1.18007	1.21809	1.1886	1.18249
	H1	ENSSSAG00000014553	dspb	0.310075	0.456	0.203	1.03033e-278	0.956923	0.88925	0.726612	0.606087	0.577685	0.793662	0.874043	0.933894	0.814034
	H1	ENSSSAG00000077917	zcchc2	0.30998	0.409	0.177	1.20838e-275	0.875158	0.777947	0.665505	0.508418	0.615871	0.727939	0.816631	0.811229	0.51843
	H1	ENSSSAG00000003527	cyp3a65	0.309437	0.2	0.058	0	0.45623	0.341735	0.229191	0.140185	0.214511	0.251166	0.294471	0.397167	0.339921
	H1	ENSSSAG00000008265	nr5a2	0.309239	0.735	0.431	2.3957e-197	1.5667	1.49187	1.36328	1.1679	1.29284	1.37245	1.51915	1.48418	1.59571
	H1	ENSSSAG00000062549	stom	0.309071	0.651	0.343	1.41754e-234	1.33059	1.24487	1.10746	0.95492	1.08387	1.27275	1.28051	1.25074	1.0422
	H1	ENSSSAG00000081482	ENSSSAG00000081482	0.309007	0.314	0.12	2.1821e-289	0.687201	0.601562	0.481983	0.327581	0.345255	0.504235	0.604026	0.593912	0.51705
	H1	ENSSSAG00000039030	hprt1	0.308825	0.672	0.367	1.09002e-219	1.4015	1.34769	1.19705	1.00274	1.03253	1.23429	1.37627	1.27407	1.12841
	H1	ENSSSAG00000064339	bsg	0.308781	0.425	0.177	0	0.868513	0.809295	0.628846	0.49849	0.542963	0.746705	0.902331	0.849119	0.7217
	H1	ENSSSAG00000077057	nek7	0.308391	0.507	0.24	3.28729e-262	1.0671	0.991252	0.849162	0.675585	0.809779	0.929801	1.09138	1.04331	0.976269
	H1	ENSSSAG00000078531	a1cf	0.308377	0.275	0.093	0	0.574579	0.468939	0.350776	0.235425	0.362657	0.381803	0.506273	0.488267	0.379341
	H1	ENSSSAG00000040278	ppp3ca	0.308282	0.256	0.089	3.1613e-291	0.580592	0.489001	0.343225	0.249654	0.284945	0.422383	0.633496	0.529802	0.44718
	H1	ENSSSAG00000078748	arhgap18	0.308057	0.4	0.167	6.30743e-294	0.845219	0.769637	0.621044	0.496855	0.496568	0.66018	0.749704	0.828795	0.790254
	H1	ENSSSAG00000000902	si:rp71-79p20.2	0.307838	0.657	0.373	1.35783e-199	1.46787	1.41341	1.25837	1.07834	1.00722	1.50281	1.386	1.27036	1.3805
	H1	ENSSSAG00000006444	pdk2b	0.307793	0.249	0.097	2.82874e-228	0.644968	0.600596	0.392081	0.30848	0.242929	0.389984	0.680611	0.643519	0.378116
	H1	ENSSSAG00000076362	ldlrad3	0.307723	0.348	0.143	5.1594e-273	0.767098	0.695214	0.536004	0.380615	0.498838	0.660357	0.812035	0.782042	0.966357
	H1	ENSSSAG00000056584	ENSSSAG00000056584	0.307581	0.308	0.114	1.11127e-302	0.654442	0.568505	0.437536	0.30353	0.336974	0.463888	0.68659	0.576113	0.47194
	H1	ENSSSAG00000052616	chd7	0.307265	0.397	0.16	0	0.797387	0.70511	0.556614	0.454	0.567917	0.6184	0.806775	0.877733	0.662704
	H1	ENSSSAG00000053703	si:ch73-138n13.1	0.307204	0.247	0.082	3.0943e-301	0.566076	0.479501	0.330268	0.236411	0.240018	0.410161	0.517488	0.611719	0.385576
	H1	ENSSSAG00000041822	bahcc1a	0.30708	0.228	0.075	4.79882e-283	0.536345	0.432571	0.305806	0.212593	0.244685	0.427119	0.482545	0.500979	0.442193
	H1	ENSSSAG00000052239	tp53i11b	0.307026	0.702	0.436	5.52344e-155	1.66247	1.57756	1.47025	1.2663	1.39718	1.45713	1.75686	1.47281	1.63728
	H1	ENSSSAG00000075783	pde9a	0.306976	0.466	0.219	2.86795e-250	1.0004	0.953572	0.780522	0.614337	0.67552	0.796773	0.89847	0.920596	0.690497
	H1	ENSSSAG00000005048	sr-bi	0.30677	0.36	0.153	1.37136e-260	0.805692	0.729159	0.596561	0.4318	0.488624	0.654881	0.821485	0.715859	0.538195
	H1	ENSSSAG00000061035	rapgef6	0.306681	0.224	0.077	1.91579e-258	0.545291	0.452522	0.31451	0.211346	0.277905	0.317216	0.584689	0.493417	0.558093
	H1	ENSSSAG00000055934	tjap1	0.306652	0.373	0.156	2.28722e-275	0.807372	0.73685	0.578425	0.433591	0.558222	0.677804	0.834193	0.665878	0.690465
	H1	ENSSSAG00000071644	rap1gap	0.306622	0.931	0.678	8.15751e-200	2.33744	2.35537	2.1237	1.84741	1.94139	2.19814	2.31802	2.25677	2.17044
	H1	ENSSSAG00000040289	c1s2	0.306598	0.356	0.137	0	0.722575	0.644079	0.505511	0.360642	0.382539	0.600719	0.748002	0.684509	0.48395
	H1	ENSSSAG00000003584	sta5b	0.306356	0.344	0.135	1.07583e-295	0.732258	0.643957	0.523055	0.362328	0.449779	0.608957	0.726988	0.661189	0.54389
	H1	ENSSSAG00000002670	creb3l3a	0.306267	0.486	0.218	6.06646e-288	0.99113	0.895855	0.765196	0.648906	0.717813	0.85072	0.910919	1.03683	0.832395
	H1	ENSSSAG00000081070	lrrfip2	0.306198	0.306	0.111	0	0.640707	0.546208	0.407176	0.311428	0.377339	0.502289	0.702773	0.501629	0.290768
	H1	ENSSSAG00000056239	cuedc1	0.305674	0.922	0.643	7.49542e-217	2.17716	2.19743	1.9606	1.71355	1.62756	2.00363	2.24231	2.2219	2.21019
	H1	ENSSSAG00000051769	ENSSSAG00000051769	0.305465	0.368	0.158	8.05204e-257	0.838046	0.788907	0.589304	0.499586	0.434907	0.639693	0.858169	0.87836	0.705722
	H1	ENSSSAG00000056501	hpn	0.305407	0.28	0.098	0	0.593778	0.4791	0.377993	0.261337	0.331309	0.444951	0.554763	0.63681	0.44472
	H1	ENSSSAG00000080259	si:dkeyp-117b11.1	0.305085	0.251	0.084	1.15929e-298	0.55613	0.442141	0.327073	0.249067	0.281562	0.406341	0.544413	0.527645	0.277495
	H1	ENSSSAG00000041175	lis1b	0.304895	0.726	0.405	6.17963e-217	1.46651	1.38461	1.26721	1.08102	1.22138	1.27666	1.42536	1.37086	1.2093
	H1	ENSSSAG00000067548	adgrl2	0.304742	0.213	0.076	1.5417e-237	0.552263	0.469397	0.326639	0.219061	0.229703	0.394754	0.510131	0.469943	0.34252
	H1	ENSSSAG00000077435	snx5	0.30468	0.358	0.141	8.26768e-301	0.752129	0.702518	0.51999	0.363509	0.37806	0.651121	0.903459	0.843551	0.681504
	H1	ENSSSAG00000064865	noct	0.304666	0.206	0.066	1.30442e-269	0.491725	0.38103	0.273481	0.178943	0.205684	0.309905	0.452437	0.425736	0.115034
	H1	ENSSSAG00000000766	gbf1	0.304248	0.605	0.308	3.63003e-240	1.22538	1.14796	1.00676	0.845307	1.02989	1.06151	1.20635	1.12033	0.989286
	H1	ENSSSAG00000013054	tns3	0.304237	0.715	0.432	7.25228e-176	1.59391	1.52293	1.40357	1.15802	1.3516	1.48966	1.53069	1.60657	1.719
	H1	ENSSSAG00000001868	ppp1r1b	0.304187	0.438	0.197	1.85648e-266	0.938795	0.865454	0.701994	0.603488	0.591622	0.823662	0.896199	0.988605	0.574719
	H1	ENSSSAG00000060274	large2	0.304051	0.425	0.189	9.38453e-269	0.920679	0.857376	0.703352	0.557394	0.54206	0.762692	0.97436	0.860995	0.830051
	H1	ENSSSAG00000010300	nos1ap	0.303829	0.322	0.127	2.43406e-277	0.728268	0.655993	0.505916	0.3766	0.409968	0.554706	0.692579	0.651307	0.733907
	H1	ENSSSAG00000062739	hgd	0.303816	0.381	0.158	2.0557e-286	0.813445	0.749085	0.572243	0.479595	0.433312	0.635367	0.85518	0.89827	0.58818
	H1	ENSSSAG00000071725	st3gal3b	0.303733	0.402	0.175	2.36474e-265	0.855387	0.773134	0.641321	0.470809	0.662848	0.700755	0.902396	0.70673	0.842481
	H1	ENSSSAG00000003401	paip2b	0.303574	0.408	0.17	1.7584e-297	0.83278	0.754606	0.600968	0.482665	0.529498	0.751279	0.837859	0.849514	0.58997
	H1	ENSSSAG00000039619	klc1	0.302658	0.352	0.143	1.70465e-282	0.759223	0.700992	0.519452	0.408481	0.459672	0.533229	0.840361	0.73409	0.676941
	H1	ENSSSAG00000074287	cpne3	0.302654	0.292	0.103	0	0.618232	0.547283	0.376708	0.277189	0.318864	0.492169	0.6477	0.615006	0.491986
	H1	ENSSSAG00000079402	rngtt	0.302577	0.354	0.149	1.36402e-262	0.776323	0.695605	0.560436	0.409401	0.512844	0.661176	0.808448	0.716371	0.470847
	H1	ENSSSAG00000073075	med13a	0.3018	0.39	0.162	4.96806e-290	0.820357	0.751974	0.592134	0.455995	0.525272	0.695221	0.817557	0.762929	1.18126
	H1	ENSSSAG00000006845	klf15	0.301746	0.303	0.126	1.30274e-238	0.717689	0.631218	0.507077	0.366869	0.383081	0.569809	0.738492	0.763324	0.569164
	H1	ENSSSAG00000061415	cramp1	0.30151	0.375	0.155	2.9201e-284	0.784579	0.689103	0.565522	0.450904	0.51947	0.645203	0.776075	0.692045	0.562708
	H1	ENSSSAG00000003150	magi2a	0.301435	0.329	0.128	3.11683e-292	0.703014	0.629704	0.485611	0.359994	0.348177	0.554311	0.655652	0.63387	0.627959
	H1	ENSSSAG00000054397	ENSSSAG00000054397	0.301323	0.232	0.077	8.54762e-281	0.529194	0.450666	0.287651	0.204391	0.287007	0.342328	0.445821	0.492406	0.263554
	H1	ENSSSAG00000073683	smc6	0.301184	0.305	0.112	5.00891e-303	0.633414	0.5333	0.414946	0.301275	0.388207	0.473186	0.585763	0.600118	0.433391
	H1	ENSSSAG00000016736	ppip5k1b	0.301108	0.214	0.064	0	0.47762	0.39302	0.243316	0.147466	0.145659	0.334896	0.58258	0.531626	0.57795
	H1	ENSSSAG00000048416	mspd2	0.300868	0.458	0.205	3.71547e-276	0.928595	0.843033	0.714886	0.577237	0.668342	0.752435	0.90526	0.876725	0.775223
	H1	ENSSSAG00000073910	cpeb4	0.300365	0.706	0.413	1.00569e-185	1.52553	1.46618	1.32401	1.13956	1.22603	1.34454	1.46841	1.40174	1.41265
	H1	ENSSSAG00000073003	rnf111	0.3003	0.32	0.123	3.07862e-291	0.683746	0.61446	0.462876	0.331157	0.376136	0.560181	0.692776	0.556555	0.494999
	H1	ENSSSAG00000058753	klc1a	0.299872	0.561	0.275	3.23781e-253	1.12256	1.03362	0.908711	0.781166	0.844115	1.01368	1.07004	1.03109	0.804692
	H1	ENSSSAG00000043780	afdna	0.299524	0.375	0.153	3.67369e-292	0.777603	0.727208	0.548035	0.409452	0.472265	0.551189	0.92254	0.772255	0.583499
	H1	ENSSSAG00000059964	dhrs11a	0.299342	0.356	0.151	1.34368e-258	0.788893	0.718225	0.58213	0.416256	0.488802	0.627803	0.805257	0.789646	0.559374
	H1	ENSSSAG00000001940	pnisr	0.298951	0.534	0.253	5.05363e-265	1.0688	0.998465	0.873482	0.670698	0.790157	0.913547	1.09834	1.10969	0.840528
	H1	ENSSSAG00000039257	mlxipl	0.298822	0.346	0.139	1.25861e-284	0.739299	0.682137	0.520635	0.374185	0.434766	0.571293	0.716326	0.654991	0.638935
	H1	ENSSSAG00000040078	glym	0.298788	0.585	0.299	2.54635e-232	1.20776	1.11643	0.993267	0.893535	0.834474	1.09348	1.17381	1.0639	1.24811
	H1	ENSSSAG00000006637	plxnb2	0.298617	0.443	0.198	1.13089e-268	0.90556	0.787664	0.717653	0.56396	0.683563	0.764127	0.744203	0.819479	0.554619
	H1	ENSSSAG00000005927	glo1	0.29835	0.484	0.227	2.24119e-254	1.0013	0.932081	0.79741	0.629798	0.691992	0.886501	0.940983	0.919912	0.908707
	H1	ENSSSAG00000068479	ankrd11	0.298281	0.322	0.125	1.29997e-287	0.696847	0.612863	0.484712	0.342128	0.373054	0.578983	0.786228	0.757202	0.657442
	H1	ENSSSAG00000071685	gcshb	0.298025	0.51	0.24	1.05524e-260	1.04306	0.968018	0.825136	0.710087	0.679055	0.942189	0.995923	0.98742	0.8269
	H1	ENSSSAG00000069072	kcnj19b	0.297993	0.256	0.097	6.54459e-246	0.631436	0.555648	0.397079	0.311706	0.331195	0.514551	0.554236	0.576938	0.22762
	H1	ENSSSAG00000005957	kiaa1191	0.297908	0.227	0.075	7.31912e-283	0.508987	0.412643	0.286679	0.189841	0.230933	0.365789	0.481875	0.516359	0.237756
	H1	ENSSSAG00000008550	qkia	0.297662	0.44	0.196	4.51422e-268	0.897987	0.798707	0.692639	0.556306	0.656211	0.736007	0.93546	0.777176	0.778389
	H1	ENSSSAG00000004382	zgc:85843	0.297621	0.595	0.311	3.32989e-223	1.25889	1.16653	1.06237	0.907282	0.97029	1.0787	1.26699	1.22339	1.09433
	H1	ENSSSAG00000073643	pde4ca	0.297221	0.377	0.162	3.41973e-261	0.823897	0.762215	0.611706	0.455639	0.488735	0.745255	0.772349	0.791322	0.69782
	H1	ENSSSAG00000015832	riox1	0.297177	0.416	0.184	3.79353e-268	0.913569	0.8954	0.68581	0.510309	0.514647	0.817289	0.972318	0.952598	0.89228
	H1	ENSSSAG00000045787	vav3	0.297022	0.206	0.062	1.14382e-300	0.469877	0.372686	0.244058	0.175895	0.138913	0.319662	0.411836	0.431658	0.240354
	H1	ENSSSAG00000042491	rtf2	0.296916	0.31	0.115	8.2548e-300	0.658393	0.574461	0.447292	0.321095	0.391385	0.477389	0.605768	0.568425	0.325191
	H1	ENSSSAG00000045060	vtnb	0.296886	0.976	0.827	9.49651e-190	2.59059	2.50987	2.3531	2.30726	2.21467	2.42176	2.53826	2.48951	2.31867
	H1	ENSSSAG00000000231	cramp1	0.296882	0.446	0.205	1.3038e-255	0.936797	0.86035	0.712747	0.577665	0.710068	0.826118	1.00104	0.844317	0.945461
	H1	ENSSSAG00000001614	pp2bc	0.296868	0.373	0.158	1.08327e-267	0.807468	0.740504	0.573055	0.4783	0.511777	0.666928	0.731042	0.745351	0.692054
	H1	ENSSSAG00000006681	mocs1	0.296715	0.255	0.088	2.23822e-290	0.56766	0.500747	0.329709	0.230681	0.245343	0.45441	0.649115	0.606832	0.521071
	H1	ENSSSAG00000008648	kmo	0.296631	0.43	0.195	1.3387e-255	0.904932	0.82094	0.683136	0.541997	0.781107	0.677543	0.928972	0.840123	0.696819
	H1	ENSSSAG00000047554	il11ra	0.29663	0.245	0.079	0	0.526376	0.42107	0.315744	0.206607	0.264009	0.382901	0.426835	0.528637	0.263507
	H1	ENSSSAG00000058984	si:ch211-183d21.1	0.296574	0.294	0.112	2.49765e-273	0.655066	0.604093	0.434609	0.302221	0.277086	0.477349	0.610452	0.704624	0.500826
	H1	ENSSSAG00000047247	sh3pxd2b	0.29657	0.282	0.106	5.72164e-273	0.639751	0.59345	0.410956	0.291273	0.290078	0.519199	0.515642	0.558303	0.460039
	H1	ENSSSAG00000073457	msi2h	0.296501	0.411	0.196	3.74799e-221	0.93251	0.849982	0.740779	0.546986	0.698526	0.768988	1.04504	0.811838	0.798086
	H1	ENSSSAG00000048354	aldh9a1	0.296486	0.318	0.121	6.26288e-291	0.691209	0.612458	0.458954	0.365564	0.344437	0.608339	0.796999	0.695317	0.65598
	H1	ENSSSAG00000077149	si:ch211-117c9.2	0.296239	0.465	0.214	5.67076e-263	1.03205	0.996161	0.847296	0.608341	0.542664	0.958988	1.13694	1.13289	0.778262
	H1	ENSSSAG00000002730	slc9a3r1b	0.295848	0.321	0.126	2.80461e-276	0.707813	0.611374	0.505965	0.391813	0.328823	0.541034	0.720104	0.682542	0.591778
	H1	ENSSSAG00000081485	ahr2b	0.295811	0.226	0.078	1.2172e-261	0.533417	0.469746	0.312423	0.205632	0.198554	0.345284	0.375173	0.483487	0.222505
	H1	ENSSSAG00000075727	arhgap21b	0.295447	0.301	0.112	1.20279e-290	0.642908	0.55822	0.438181	0.30955	0.351446	0.45208	0.58158	0.535451	0.420233
	H1	ENSSSAG00000073809	spsb4a	0.295436	0.27	0.102	1.27879e-260	0.626961	0.545044	0.401516	0.310428	0.322779	0.479471	0.637578	0.498643	0.605854
	H1	ENSSSAG00000009314	zic2	0.295295	0.427	0.186	1.3569e-275	0.878976	0.782403	0.676694	0.53644	0.636951	0.736052	0.816194	0.812028	0.748532
	H1	ENSSSAG00000002519	tmem104	0.295058	0.241	0.083	3.43176e-280	0.536092	0.435186	0.326493	0.217518	0.231087	0.406298	0.517582	0.471431	0.648533
	H1	ENSSSAG00000072433	zfhx3	0.294928	0.283	0.104	6.94549e-284	0.60844	0.491992	0.406526	0.279019	0.403782	0.492461	0.558844	0.549861	0.346712
	H1	ENSSSAG00000041853	rhbdf2	0.294142	0.548	0.279	1.00522e-230	1.18349	1.13353	0.97159	0.820608	0.832898	1.01469	1.19679	1.16771	0.872248
	H1	ENSSSAG00000004003	tnks	0.294056	0.353	0.143	9.3478e-282	0.744956	0.658635	0.526154	0.415954	0.502283	0.562748	0.7276	0.681052	0.707671
	H1	ENSSSAG00000054014	pcsk5b	0.293971	0.535	0.258	1.92533e-254	1.09351	1.03359	0.878415	0.74261	0.762871	1.00604	0.991105	1.01282	0.924856
	H1	ENSSSAG00000009392	acp2	0.293804	0.419	0.18	8.52089e-281	0.863388	0.812888	0.637318	0.503428	0.580106	0.763012	0.859501	0.710692	0.762527
	H1	ENSSSAG00000047291	zfpm1	0.29363	0.58	0.3	1.3617e-220	1.20312	1.11254	0.998617	0.854465	0.951506	1.10881	1.24363	1.08242	1.10856
	H1	ENSSSAG00000070350	dzip3	0.293412	0.267	0.095	1.35045e-284	0.584286	0.502205	0.351175	0.276324	0.292857	0.467303	0.482738	0.575925	0.486593
	H1	ENSSSAG00000074452	wu:fi36a10	0.293404	0.561	0.293	1.8516e-220	1.23305	1.17534	1.03311	0.844711	0.903316	1.11733	1.21072	1.31563	1.27141
	H1	ENSSSAG00000063832	ENSSSAG00000063832	0.29286	0.852	0.581	4.52598e-153	1.94109	1.86536	1.7465	1.54017	1.78802	1.8387	1.80231	1.91908	1.64266
	H1	ENSSSAG00000074101	tmem268	0.29285	0.25	0.097	4.50559e-231	0.617826	0.543526	0.409579	0.292686	0.264498	0.388632	0.495556	0.671526	0.544738
	H1	ENSSSAG00000044127	fam49a	0.292646	0.272	0.096	2.60876e-294	0.588958	0.500669	0.36982	0.281587	0.271104	0.429479	0.567565	0.595685	0.302144
	H1	ENSSSAG00000000140	sfswap	0.292583	0.485	0.226	3.28601e-256	0.984117	0.894749	0.779717	0.63363	0.745991	0.838684	1.02967	0.873798	1.19278
	H1	ENSSSAG00000006494	zbtb20	0.292575	0.34	0.135	7.93118e-281	0.726378	0.64095	0.514143	0.39263	0.45123	0.640178	0.705083	0.668745	0.338988
	H1	ENSSSAG00000019881	unm_hu7910	0.291249	0.358	0.146	7.36641e-280	0.742844	0.647219	0.538252	0.419523	0.478043	0.644374	0.611667	0.597189	0.785562
	H1	ENSSSAG00000046140	rptor	0.291245	0.523	0.267	8.36129e-223	1.20404	1.11015	1.01636	0.825239	1.01311	1.09884	1.17601	1.13132	1.33976
	H1	ENSSSAG00000000914	abca5	0.29097	0.545	0.269	1.39515e-242	1.10116	1.01295	0.910306	0.745314	0.860425	0.931727	1.06542	1.00321	1.14072
	H1	ENSSSAG00000073803	slc25a36	0.290567	0.248	0.09	1.4856e-259	0.562752	0.477059	0.344654	0.24643	0.32147	0.437408	0.466671	0.40031	0.388326
	H1	ENSSSAG00000074211	mthfd2l	0.290431	0.285	0.111	1.56802e-256	0.647362	0.598006	0.436418	0.275931	0.320167	0.530974	0.725439	0.643463	0.401112
	H1	ENSSSAG00000052856	gm7298	0.290082	0.999	0.977	6.30765e-265	3.50751	3.46011	3.27492	3.18285	3.13902	3.40381	3.42657	3.46944	3.22751
	H1	ENSSSAG00000072624	gripap1	0.28993	0.407	0.177	2.33289e-268	0.848401	0.746199	0.648524	0.533398	0.574431	0.678657	0.812386	0.817835	0.653601
	H1	ENSSSAG00000058412	hdac5	0.289787	0.295	0.115	3.18938e-261	0.663418	0.580778	0.439785	0.344646	0.383287	0.557231	0.740414	0.593559	0.572096
	H1	ENSSSAG00000073468	acot14	0.289329	0.333	0.13	5.9649e-288	0.697984	0.628126	0.474397	0.386078	0.372456	0.558266	0.546025	0.674393	0.704071
	H1	ENSSSAG00000065410	irs2b	0.289293	0.201	0.064	9.13792e-270	0.467389	0.349395	0.266252	0.172773	0.22613	0.332676	0.385066	0.288669	0.353696
	H1	ENSSSAG00000053717	man1a2	0.289101	0.334	0.139	6.40863e-255	0.764257	0.698281	0.548625	0.425758	0.478286	0.624867	0.786298	0.71411	0.410013
	H1	ENSSSAG00000067147	kansl1a	0.288686	0.45	0.207	6.73861e-253	0.940982	0.874948	0.742918	0.586812	0.652061	0.794007	0.896039	0.854922	0.622213
	H1	ENSSSAG00000071199	arid4a	0.288597	0.403	0.179	5.16983e-255	0.876679	0.835144	0.638004	0.537707	0.537076	0.757459	1.01841	0.844546	0.711973
	H1	ENSSSAG00000075908	srf	0.288524	0.319	0.13	7.35181e-255	0.713022	0.661785	0.492223	0.381634	0.385304	0.53122	0.630258	0.661996	0.555421
	H1	ENSSSAG00000009870	ambra1a	0.288383	0.378	0.156	4.65851e-283	0.781014	0.700484	0.584812	0.432141	0.490882	0.672159	0.826661	0.713082	0.614688
	H1	ENSSSAG00000014067	marh5	0.288346	0.283	0.103	4.80967e-290	0.606837	0.51896	0.397631	0.289349	0.342826	0.457964	0.59044	0.495162	0.444563
	H1	ENSSSAG00000065077	rbm25a	0.287827	0.332	0.131	3.37253e-281	0.68859	0.604858	0.480624	0.354704	0.423419	0.601487	0.626055	0.682043	0.497874
	H1	ENSSSAG00000038686	ip6k2b	0.287691	0.497	0.243	9.55733e-235	1.06877	1.00918	0.849578	0.751761	0.709142	0.888852	0.974327	1.08945	0.90712
	H1	ENSSSAG00000061257	dnah17	0.287251	0.309	0.119	8.09181e-278	0.667305	0.612277	0.460545	0.317838	0.347236	0.547298	0.589296	0.581021	0.562443
	H1	ENSSSAG00000057121	ENSSSAG00000057121	0.287245	0.938	0.716	2.63578e-149	2.29694	2.2541	2.08547	1.9553	1.90014	2.1602	2.20701	2.24368	2.22336
	H1	ENSSSAG00000044506	ctbp2a	0.287032	0.42	0.2	2.48646e-222	0.944893	0.875675	0.741195	0.596327	0.672053	0.808075	0.90486	0.863004	1.01687
	H1	ENSSSAG00000077282	acbd5	0.286274	0.434	0.188	1.4996e-282	0.885731	0.829256	0.67284	0.548096	0.52004	0.765394	0.915725	0.946501	0.516773
	H1	ENSSSAG00000053013	mxd4	0.28619	0.222	0.073	1.86746e-279	0.504049	0.398306	0.299984	0.196539	0.221717	0.388296	0.475094	0.580024	0.410856
	H1	ENSSSAG00000042061	azin1b	0.286013	0.439	0.197	5.56954e-259	0.890697	0.793282	0.711973	0.542797	0.673035	0.696408	0.83791	0.838149	0.676017
	H1	ENSSSAG00000049784	ryk	0.28595	0.347	0.14	1.20044e-278	0.724055	0.638846	0.512432	0.408523	0.477884	0.546954	0.681515	0.674112	0.639481
	H1	ENSSSAG00000007895	rnf24	0.285939	0.225	0.078	7.02642e-257	0.525773	0.432323	0.304383	0.221334	0.28894	0.43917	0.539898	0.437958	0.321226
	H1	ENSSSAG00000015720	dbn1	0.285923	0.552	0.307	3.93203e-180	1.27477	1.21123	1.08648	0.920756	0.968552	1.13104	1.14301	1.14611	1.09404
	H1	ENSSSAG00000065383	tent2	0.285501	0.399	0.17	2.01877e-273	0.82657	0.755321	0.627092	0.478202	0.560067	0.653412	0.831858	0.80244	0.761483
	H1	ENSSSAG00000007488	nckap1	0.285474	0.563	0.281	7.08652e-237	1.15368	1.08285	0.947364	0.800087	0.920482	1.02429	1.20695	1.1144	0.987863
	H1	ENSSSAG00000035630	adck5	0.285373	0.254	0.09	3.06515e-275	0.555415	0.459483	0.335295	0.266449	0.284031	0.433194	0.523084	0.491897	0.438807
	H1	ENSSSAG00000070922	srsf4	0.28487	0.409	0.172	1.413e-287	0.821404	0.75602	0.603647	0.470343	0.611171	0.698878	0.897554	0.767459	0.674478
	H1	ENSSSAG00000043915	fut10	0.284788	0.296	0.112	1.46035e-275	0.63264	0.568956	0.401536	0.324059	0.352141	0.490738	0.627181	0.541831	0.489554
	H1	ENSSSAG00000008600	leng8	0.284729	0.366	0.149	3.36613e-283	0.754254	0.665868	0.551957	0.421637	0.532497	0.597685	0.738769	0.718629	0.757049
	H1	ENSSSAG00000070223	qsox1	0.2845	0.474	0.213	8.68668e-274	0.946617	0.897117	0.751312	0.593569	0.619642	0.758542	0.852675	0.874438	0.692825
	H1	ENSSSAG00000074750	arglu1	0.284192	0.358	0.139	0	0.719597	0.642794	0.512697	0.392285	0.428003	0.634626	0.711269	0.668914	0.510878
	H1	ENSSSAG00000075649	ksr1a	0.2841	0.217	0.068	2.50854e-292	0.486829	0.415053	0.266648	0.165217	0.1905	0.344708	0.503898	0.54408	0.637051
	H1	ENSSSAG00000068174	lyplal1	0.283569	0.219	0.074	4.19507e-264	0.498344	0.397869	0.275578	0.206632	0.290648	0.313358	0.594046	0.432952	0.48165
	H1	ENSSSAG00000041057	rerea	0.283526	0.26	0.092	3.20545e-278	0.561625	0.468508	0.350524	0.264145	0.286264	0.442302	0.549799	0.480743	0.383467
	H1	ENSSSAG00000076056	tanc1	0.283516	0.491	0.246	3.00263e-213	1.05681	0.975181	0.853769	0.679893	0.889124	1.15425	0.937376	0.987686	0.921798
	H1	ENSSSAG00000042041	nrp1	0.28343	0.245	0.091	1.06584e-246	0.575099	0.48699	0.370723	0.262834	0.282879	0.508498	0.542382	0.465644	0.426803
	H1	ENSSSAG00000065744	prkcz	0.283266	0.421	0.199	5.30776e-227	0.93154	0.86655	0.736107	0.573658	0.703293	0.771838	0.840625	0.892306	0.594529
	H1	ENSSSAG00000042668	c5	0.283256	1	1	0	4.85801	4.79056	4.65999	4.48891	4.7016	4.68056	4.79249	4.79163	4.59069
	H1	ENSSSAG00000065616	aff1	0.282861	0.435	0.196	1.76116e-261	0.918313	0.866343	0.710355	0.579867	0.583224	0.748872	0.889933	0.960653	0.650196
	H1	ENSSSAG00000043035	rnf123	0.282573	0.35	0.142	3.08881e-277	0.727549	0.654639	0.526516	0.376223	0.489694	0.627927	0.737672	0.68948	0.674521
	H1	ENSSSAG00000061656	tent4b	0.282364	0.604	0.312	2.60946e-222	1.21197	1.13474	1.01836	0.87465	0.952715	1.03172	1.14095	1.17055	1.26806
	H1	ENSSSAG00000001047	zhx3	0.282043	0.6	0.326	1.3695e-200	1.34522	1.29171	1.15128	0.936594	1.13502	1.30114	1.41143	1.38314	1.19794
	H1	ENSSSAG00000076395	acvr1	0.281663	0.363	0.154	2.37733e-258	0.780116	0.71401	0.568136	0.463969	0.501572	0.592996	0.752945	0.695857	0.638345
	H1	ENSSSAG00000037447	nfic	0.281298	0.599	0.328	2.27216e-196	1.30372	1.23703	1.10874	0.913978	1.19551	1.1458	1.32982	1.19026	1.20634
	H1	ENSSSAG00000080462	grb14	0.281235	0.524	0.27	1.86809e-209	1.15706	1.08296	0.941805	0.828335	0.923694	1.05866	1.12541	1.18403	1.01137
	H1	ENSSSAG00000065437	nav2a	0.280684	0.226	0.077	8.38371e-265	0.520844	0.456466	0.308662	0.211451	0.198122	0.352791	0.467993	0.492463	0.399721
	H1	ENSSSAG00000076971	grip2b	0.280645	0.386	0.161	4.048e-284	0.821845	0.800497	0.615971	0.445785	0.416393	0.767982	0.776408	0.834524	0.814712
	H1	ENSSSAG00000000247	cyp3a11	0.280545	0.29	0.109	4.39487e-273	0.636222	0.575699	0.423404	0.312211	0.341383	0.492914	0.570602	0.646777	0.481341
	H1	ENSSSAG00000073843	ehd3	0.280465	0.38	0.169	6.41159e-244	0.827061	0.77785	0.628787	0.470197	0.542793	0.676578	0.847041	0.681462	0.789747
	H1	ENSSSAG00000078422	prrc2a	0.280186	0.327	0.133	2.2996e-260	0.695306	0.634695	0.484293	0.357179	0.416738	0.5728	0.740616	0.717493	0.526926
	H1	ENSSSAG00000049601	arhgap35a	0.27938	0.356	0.146	1.36026e-272	0.744202	0.668423	0.541124	0.422109	0.466081	0.607327	0.815164	0.699335	0.571848
	H1	ENSSSAG00000079046	adka	0.278976	0.421	0.202	1.15525e-215	0.929573	0.830549	0.721265	0.653454	0.659376	0.740639	0.877431	0.892096	0.808701
	H1	ENSSSAG00000071407	acbd6	0.278756	0.334	0.134	1.18565e-270	0.707171	0.637343	0.504009	0.394203	0.412106	0.549373	0.680797	0.610688	0.529267
	H1	ENSSSAG00000005851	aspg	0.278669	0.25	0.094	5.88236e-245	0.571279	0.478762	0.346689	0.272123	0.331154	0.471325	0.813434	0.558752	0.556536
	H1	ENSSSAG00000080835	nck2a	0.278452	0.319	0.132	5.94026e-246	0.72498	0.639727	0.553201	0.37963	0.464863	0.594012	0.670145	0.653626	0.415529
	H1	ENSSSAG00000076826	slc27a6	0.278416	0.239	0.106	7.88481e-166	0.667353	0.550659	0.440416	0.41376	0.545904	0.377301	0.601672	0.592555	0.422322
	H1	ENSSSAG00000049721	acvr2ba	0.278415	0.378	0.166	1.11605e-246	0.798592	0.703542	0.619838	0.468149	0.546072	0.722572	0.777473	0.663702	0.562688
	H1	ENSSSAG00000074257	ttpa	0.277907	0.493	0.232	5.66605e-253	1.0023	0.938728	0.800645	0.675839	0.712896	0.864204	0.945455	0.992503	0.684851
	H1	ENSSSAG00000003801	strip2	0.27772	0.222	0.07	3.91507e-298	0.487343	0.435511	0.265829	0.176042	0.139685	0.407753	0.474713	0.463829	0.299913
	H1	ENSSSAG00000075034	cc14a	0.277658	0.329	0.134	7.87685e-257	0.706047	0.640659	0.521169	0.368012	0.353585	0.547928	0.676327	0.687322	0.94273
	H1	ENSSSAG00000000186	htra1a	0.277505	0.34	0.136	4.66036e-275	0.709863	0.621403	0.504198	0.405954	0.453597	0.610636	0.606441	0.712899	0.724114
	H1	ENSSSAG00000007667	iqsec1	0.277395	0.29	0.108	1.15392e-278	0.607927	0.543432	0.411031	0.270918	0.341709	0.482228	0.600195	0.502106	0.528243
	H1	ENSSSAG00000073944	ENSSSAG00000073944	0.277086	0.387	0.167	6.13259e-260	0.808082	0.740633	0.615544	0.466747	0.552066	0.675895	0.871141	0.671758	0.675979
	H1	ENSSSAG00000072418	map3k4	0.276594	0.22	0.075	3.09778e-256	0.493003	0.399258	0.280337	0.204698	0.21593	0.400704	0.555191	0.513847	0.310919
	H1	ENSSSAG00000071500	nfat5b	0.276276	0.649	0.349	1.95608e-206	1.31522	1.26872	1.11478	0.958073	1.05588	1.1795	1.32481	1.23763	1.29726
	H1	ENSSSAG00000031772	ppp1r16b	0.276037	0.252	0.082	0	0.528375	0.452788	0.314622	0.2245	0.299825	0.353218	0.565223	0.449557	0.434116
	H1	ENSSSAG00000004464	ephb1	0.275434	0.216	0.088	5.3331e-181	0.599578	0.511503	0.408182	0.307051	0.29401	0.439804	0.449852	0.568759	0.486397
	H1	ENSSSAG00000020761	btg1	0.275291	0.416	0.189	2.31688e-246	0.89137	0.85583	0.686955	0.545723	0.591503	0.7499	0.85148	0.789004	0.648915
	H1	ENSSSAG00000079413	macf1	0.275024	0.638	0.352	1.96846e-190	1.33554	1.23689	1.16095	0.993072	1.15116	1.26881	1.26755	1.22469	1.2837
	H1	ENSSSAG00000045379	med13l	0.274847	0.267	0.095	2.49295e-283	0.572863	0.502382	0.372255	0.271717	0.260101	0.41163	0.465135	0.544234	0.473931
	H1	ENSSSAG00000080466	ENSSSAG00000080466	0.274844	0.288	0.112	1.48302e-256	0.633416	0.568136	0.437764	0.308677	0.357428	0.465556	0.642255	0.601846	0.263221
	H1	ENSSSAG00000058788	slco1d1	0.274458	0.346	0.151	5.20818e-231	0.741068	0.636546	0.546888	0.409469	0.669589	0.639491	0.632127	0.64903	0.540066
	H1	ENSSSAG00000045437	znf438	0.274338	0.314	0.126	7.21562e-258	0.670195	0.567738	0.47736	0.376709	0.421716	0.546547	0.705648	0.5541	0.691371
	H1	ENSSSAG00000007590	camsap3	0.274317	0.23	0.076	4.80595e-284	0.508528	0.432047	0.300267	0.213267	0.215786	0.358536	0.511248	0.519955	0.357691
	H1	ENSSSAG00000043118	arid3c	0.274251	0.355	0.162	2.54075e-216	0.83319	0.750286	0.660394	0.500812	0.564363	0.674873	0.876036	0.685078	0.71909
	H1	ENSSSAG00000062647	chd4	0.274218	0.368	0.155	1.06912e-262	0.769133	0.724149	0.568741	0.414154	0.519149	0.617742	0.782327	0.776797	0.411363
	H1	ENSSSAG00000078999	nr3c1	0.274115	0.855	0.599	8.28967e-134	1.97118	1.91451	1.78964	1.61596	1.71041	1.79837	1.93922	1.90434	1.83275
	H1	ENSSSAG00000050878	flvcr2	0.273994	0.514	0.265	2.22683e-205	1.14274	1.08232	0.964843	0.780066	0.896814	0.9167	1.29403	1.06952	0.99076
	H1	ENSSSAG00000007202	wdr26b	0.273732	0.341	0.132	2.09862e-293	0.701429	0.657451	0.486028	0.356819	0.411307	0.656552	0.672301	0.791806	0.6154
	H1	ENSSSAG00000067874	ugpa	0.273724	0.369	0.159	3.19823e-250	0.815504	0.771862	0.600191	0.490464	0.495067	0.651635	0.839123	0.879607	0.796209
	H1	ENSSSAG00000005199	nedd4a	0.273458	0.398	0.174	2.39486e-252	0.827242	0.749861	0.6269	0.499696	0.639127	0.683428	0.779068	0.836073	0.75731
	H1	ENSSSAG00000040125	prune1	0.272699	0.232	0.076	1.25789e-284	0.498644	0.415492	0.30338	0.207881	0.219206	0.36809	0.363291	0.387967	0.342003
	H1	ENSSSAG00000057876	mgam2-ps	0.272621	0.217	0.079	3.14622e-229	0.514218	0.423121	0.31184	0.220964	0.293419	0.448777	0.373231	0.429669	0.227165
	H1	ENSSSAG00000039572	p4ha1	0.27238	0.229	0.075	1.53328e-282	0.497729	0.451115	0.286048	0.175215	0.17049	0.315174	0.631982	0.512274	0.559835
	H1	ENSSSAG00000007450	exoc2	0.272363	0.26	0.095	1.68232e-262	0.555283	0.465181	0.360188	0.25513	0.33817	0.412707	0.551797	0.386779	0.524215
	H1	ENSSSAG00000004370	tmtc3	0.271783	0.381	0.164	3.14053e-257	0.791757	0.705453	0.589107	0.481022	0.605388	0.653875	0.776328	0.789079	0.746733
	H1	ENSSSAG00000046425	kif13ba	0.271772	0.286	0.111	7.02472e-259	0.623691	0.534747	0.442079	0.309443	0.383954	0.480097	0.550866	0.584774	0.453929
	H1	ENSSSAG00000068472	rbm33	0.271762	0.322	0.125	7.98668e-280	0.666106	0.578009	0.455531	0.380271	0.415964	0.584495	0.648172	0.613761	0.649395
	H1	ENSSSAG00000072007	nr2f6	0.271619	0.259	0.097	1.3489e-249	0.579848	0.501298	0.383267	0.275985	0.311198	0.481946	0.498848	0.516164	0.45956
	H1	ENSSSAG00000080455	kdm6a	0.271486	0.29	0.109	1.00702e-271	0.620159	0.540469	0.423013	0.311641	0.398919	0.509256	0.534709	0.497907	0.542315
	H1	ENSSSAG00000063507	adgra3	0.271436	0.339	0.142	4.75146e-248	0.730941	0.66044	0.536887	0.415607	0.453023	0.64708	0.64592	0.652205	0.612369
	H1	ENSSSAG00000047766	ambra1b	0.271121	0.27	0.096	8.96849e-284	0.56064	0.465842	0.363437	0.271348	0.333238	0.41011	0.457134	0.587996	0.373206
	H1	ENSSSAG00000042793	pros1	0.270237	0.324	0.129	2.6123e-266	0.675201	0.589747	0.490355	0.349831	0.469313	0.547984	0.692136	0.666539	0.369286
	H1	ENSSSAG00000069500	xbp1	0.270201	0.35	0.161	8.44754e-206	0.802738	0.737591	0.595436	0.507924	0.534505	0.592649	0.721003	0.812042	0.696888
	H1	ENSSSAG00000052679	clcn3	0.270096	0.458	0.222	3.12749e-221	0.968179	0.886392	0.77271	0.651144	0.754269	0.973005	0.888679	0.830218	0.63963
	H1	ENSSSAG00000042177	gm7298	0.269968	0.972	0.79	2.94459e-161	2.45833	2.37945	2.26849	2.13464	2.25096	2.35195	2.41136	2.38975	2.34472
	H1	ENSSSAG00000075148	rbm39	0.269684	0.396	0.172	2.39135e-256	0.816302	0.751506	0.612751	0.512828	0.566049	0.680576	0.709802	0.711857	0.721698
	H1	ENSSSAG00000053888	crot	0.26961	0.288	0.107	1.43535e-277	0.596858	0.539247	0.390717	0.288887	0.324923	0.41764	0.566781	0.577052	0.531347
	H1	ENSSSAG00000040186	kif13ba	0.269584	0.363	0.152	1.79745e-263	0.757321	0.685605	0.571973	0.432466	0.500155	0.63936	0.742082	0.691757	0.593996
	H1	ENSSSAG00000049711	dido1	0.269277	0.265	0.094	1.19842e-283	0.55426	0.439661	0.366868	0.285132	0.317839	0.438325	0.451062	0.43953	0.563073
	H1	ENSSSAG00000065884	dnmbp	0.269181	0.439	0.217	7.6545e-206	0.973801	0.901752	0.788875	0.619828	0.809451	0.892557	1.04484	0.817259	0.917828
	H1	ENSSSAG00000049619	acadvl	0.268868	0.311	0.126	1.23253e-250	0.67607	0.616004	0.474389	0.359931	0.411173	0.601544	0.581179	0.639702	0.430356
	H1	ENSSSAG00000063640	dao	0.268847	0.318	0.124	4.87709e-275	0.666512	0.623872	0.450822	0.358616	0.323639	0.547708	0.648848	0.734109	0.484496
	H1	ENSSSAG00000041455	gpt2l	0.268797	0.66	0.369	7.3597e-185	1.35859	1.30991	1.18129	1.01775	1.02461	1.26373	1.29361	1.20943	1.20049
	H1	ENSSSAG00000051511	fxr1	0.268793	0.319	0.13	6.20596e-252	0.667412	0.554229	0.473122	0.386494	0.533686	0.485007	0.616917	0.56218	0.56445
	H1	ENSSSAG00000049749	ubap2a	0.268551	0.38	0.162	7.32031e-260	0.778239	0.721402	0.587766	0.440851	0.542823	0.658934	0.719102	0.686031	0.721987
	H1	ENSSSAG00000075865	enpp1	0.268415	0.375	0.169	1.68929e-230	0.825076	0.744343	0.625079	0.515092	0.680979	0.63615	0.830767	0.733479	0.544436
	H1	ENSSSAG00000075434	mical3a	0.268308	0.272	0.1	4.4603e-272	0.583226	0.508097	0.390973	0.273978	0.323662	0.406425	0.596142	0.575571	0.695446
	H1	ENSSSAG00000051551	ecm1b	0.268281	0.252	0.095	7.64032e-242	0.578685	0.498202	0.366596	0.310905	0.268601	0.475833	0.615289	0.537283	0.349926
	H1	ENSSSAG00000074804	babam2	0.268189	0.355	0.153	3.84111e-243	0.765458	0.696138	0.563905	0.456485	0.53008	0.666846	0.706003	0.69196	0.723035
	H1	ENSSSAG00000045598	ENSSSAG00000045598	0.267402	0.363	0.149	1.86841e-274	0.756831	0.718076	0.558139	0.426639	0.456282	0.571899	0.738835	0.723118	0.798083
	H1	ENSSSAG00000079268	mob2a	0.267374	0.272	0.105	1.10213e-243	0.60918	0.518834	0.4319	0.295792	0.382409	0.479973	0.626621	0.540404	0.427242
	H1	ENSSSAG00000080638	slc29a2	0.267321	0.246	0.088	4.89787e-260	0.540666	0.474271	0.357692	0.222581	0.237509	0.406906	0.523866	0.521099	0.373711
	H1	ENSSSAG00000069669	ttc3	0.26727	0.525	0.255	2.00916e-235	1.05298	0.978738	0.869717	0.713022	0.847399	0.978476	1.07424	1.04691	0.704908
	H1	ENSSSAG00000078886	nt5c2b	0.266861	0.419	0.182	6.69164e-265	0.846914	0.784511	0.657143	0.51559	0.520221	0.947554	0.757265	0.790126	0.583814
	H1	ENSSSAG00000051545	frmd4a	0.26686	0.256	0.093	7.40172e-264	0.562483	0.459357	0.377565	0.276129	0.352207	0.473398	0.519868	0.362505	0.509243
	H1	ENSSSAG00000042187	larp1	0.266609	0.358	0.15	5.55528e-261	0.737919	0.663442	0.543368	0.417555	0.554534	0.608693	0.80291	0.651162	0.516682
	H1	ENSSSAG00000076038	tbc1d9	0.266606	0.219	0.072	2.04806e-271	0.48637	0.409307	0.284733	0.199216	0.166351	0.403295	0.554621	0.481589	0.452748
	H1	ENSSSAG00000071741	st3gal3b	0.266493	0.325	0.141	1.41062e-224	0.725172	0.657559	0.506052	0.420365	0.571495	0.497357	0.740296	0.723388	1.05276
	H1	ENSSSAG00000074733	adcy2b	0.266486	0.206	0.066	5.16102e-273	0.440775	0.31467	0.254535	0.171438	0.334756	0.293164	0.316806	0.20961	0.17919
	H1	ENSSSAG00000040437	mertka	0.266368	0.279	0.108	3.9137e-251	0.615456	0.538194	0.419428	0.324168	0.335585	0.488825	0.621088	0.614893	0.310154
	H1	ENSSSAG00000052187	tex261	0.266318	0.433	0.198	1.01052e-244	0.905976	0.851715	0.709059	0.56997	0.688128	0.846429	0.80335	0.830442	0.818758
	H1	ENSSSAG00000081097	jak1	0.266086	0.306	0.121	2.14831e-258	0.645001	0.590023	0.447083	0.328802	0.408994	0.486794	0.54198	0.557493	0.600453
	H1	ENSSSAG00000066235	ncoa2	0.266035	0.224	0.073	2.22955e-279	0.474789	0.375877	0.293502	0.188651	0.237522	0.353655	0.412363	0.388417	0.223241
	H1	ENSSSAG00000000774	exoc6b	0.265966	0.392	0.175	1.30535e-241	0.810232	0.738096	0.642161	0.469032	0.602159	0.594232	0.804027	0.74108	0.776499
	H1	ENSSSAG00000009016	ssbp4	0.265634	0.211	0.07	2.38907e-258	0.481453	0.428051	0.28651	0.177553	0.170673	0.303386	0.399625	0.464897	0.295277
	H1	ENSSSAG00000033265	ppef2	0.265306	0.356	0.152	9.90932e-250	0.752041	0.714938	0.553926	0.417669	0.464464	0.619363	0.69485	0.697493	0.871649
	H1	ENSSSAG00000047179	rptor	0.265138	0.33	0.135	1.27207e-257	0.698492	0.625316	0.51549	0.38169	0.448042	0.603109	0.639216	0.64075	0.58913
	H1	ENSSSAG00000000678	cdh2	0.265111	0.369	0.176	2.19434e-197	0.865633	0.795931	0.684969	0.537879	0.624987	0.728471	0.954739	0.77456	0.759289
	H1	ENSSSAG00000068138	picalma	0.265065	0.229	0.078	1.12924e-262	0.503007	0.408606	0.314103	0.220749	0.23457	0.412557	0.477002	0.485826	0.367741
	H1	ENSSSAG00000007541	zdhhc9	0.264531	0.463	0.217	1.21712e-240	0.952299	0.894712	0.772224	0.624462	0.651913	0.852605	0.880301	0.913539	0.898141
	H1	ENSSSAG00000077430	pacsin3	0.26447	0.652	0.36	9.49315e-192	1.34685	1.31236	1.16735	0.986313	1.03639	1.25937	1.25574	1.34128	1.32664
	H1	ENSSSAG00000056023	dnajc4	0.264423	0.381	0.159	1.97839e-272	0.767059	0.705553	0.563221	0.462187	0.483532	0.728163	0.733077	0.773704	0.558585
	H1	ENSSSAG00000001301	bahcc1b	0.263624	0.371	0.165	5.01036e-231	0.797673	0.69796	0.628518	0.499389	0.583882	0.650698	0.701576	0.73035	0.647551
	H1	ENSSSAG00000069708	clip3	0.263462	0.247	0.103	6.80639e-195	0.633825	0.6046	0.453493	0.281435	0.271664	0.517968	0.667414	0.607842	0.579314
	H1	ENSSSAG00000079012	caska	0.263364	0.218	0.081	5.924e-216	0.538464	0.443985	0.34112	0.265126	0.340395	0.297337	0.618368	0.542275	0.348886
	H1	ENSSSAG00000039603	furina	0.263088	0.992	0.936	4.04184e-146	3.13047	3.08212	2.94026	2.83114	2.73685	3.00888	3.09147	3.11971	2.89719
	H1	ENSSSAG00000080262	rreb1a	0.262752	0.279	0.114	1.72512e-223	0.647594	0.591529	0.451306	0.342309	0.39302	0.470026	0.550843	0.615538	0.67128
	H1	ENSSSAG00000006445	atg16l1	0.262711	0.334	0.132	1.0692e-276	0.678492	0.603439	0.486298	0.37885	0.46316	0.535269	0.699259	0.57051	0.579474
	H1	ENSSSAG00000039457	ENSSSAG00000039457	0.262525	0.284	0.107	2.36926e-267	0.608214	0.548463	0.417533	0.300189	0.34369	0.456554	0.643555	0.537002	0.330257
	H1	ENSSSAG00000040827	ENSSSAG00000040827	0.262491	0.318	0.126	1.37398e-261	0.663873	0.563538	0.482907	0.393677	0.382922	0.556585	0.63301	0.604805	0.48662
	H1	ENSSSAG00000081035	mbnl2	0.262478	0.354	0.143	1.51645e-275	0.716336	0.628187	0.533296	0.4279	0.486401	0.612249	0.576452	0.627423	0.56881
	H1	ENSSSAG00000074680	zfp36l1b	0.262425	0.264	0.099	4.03538e-255	0.569173	0.495682	0.384704	0.272099	0.30778	0.407784	0.523064	0.55397	0.256594
	H1	ENSSSAG00000006405	cpt1b	0.262415	0.409	0.193	2.23014e-215	0.890854	0.839892	0.697556	0.567474	0.635819	0.840515	0.814681	0.811151	0.544726
	H1	ENSSSAG00000051118	ENSSSAG00000051118	0.262099	0.368	0.167	6.0373e-221	0.813238	0.729781	0.6329	0.503778	0.616912	0.708988	0.706282	0.736063	0.804877
	H1	ENSSSAG00000058435	nfyc	0.261704	0.497	0.244	2.97708e-224	1.03604	0.987193	0.844584	0.739709	0.67415	0.918139	1.03968	0.926097	0.774674
	H1	ENSSSAG00000080346	itcha	0.261512	0.305	0.117	7.85492e-270	0.632923	0.564673	0.429882	0.34613	0.411466	0.487213	0.625874	0.529215	0.469003
	H1	ENSSSAG00000051595	cata	0.261434	0.976	0.841	7.44283e-161	2.65945	2.63371	2.46607	2.32985	2.30031	2.50717	2.62084	2.69531	2.59508
	H1	ENSSSAG00000075859	arid1b	0.261379	0.275	0.104	9.56832e-258	0.595255	0.505596	0.405117	0.32897	0.341419	0.445183	0.606071	0.468725	0.276805
	H1	ENSSSAG00000081132	lepr2	0.261066	0.36	0.161	1.67605e-226	0.794498	0.736244	0.626537	0.460919	0.494763	0.661574	0.779787	0.788433	0.653917
	H1	ENSSSAG00000071549	ENSSSAG00000071549	0.260788	0.205	0.068	1.27091e-254	0.456131	0.357798	0.253664	0.200715	0.268973	0.24584	0.457721	0.393269	0.439883
	H1	ENSSSAG00000053702	myo1b	0.260767	0.723	0.443	1.55926e-149	1.58453	1.52145	1.42814	1.22051	1.36891	1.4249	1.68784	1.51444	1.46991
	H1	ENSSSAG00000042058	tinf2	0.260625	0.283	0.104	4.93301e-281	0.605444	0.558429	0.431019	0.266855	0.302717	0.473771	0.555277	0.669004	0.306838
	H1	ENSSSAG00000047361	stk10	0.260498	0.451	0.217	6.16655e-219	0.954989	0.890682	0.779055	0.6372	0.690259	0.763117	0.938549	0.968656	0.944328
	H1	ENSSSAG00000008571	ENSSSAG00000008571	0.259893	0.27	0.104	6.49917e-247	0.607598	0.55659	0.428603	0.278933	0.340188	0.478341	0.593552	0.507284	0.584818
	H1	ENSSSAG00000074250	bmp2k	0.259687	0.381	0.172	2.7841e-231	0.840446	0.763035	0.652456	0.55105	0.613156	0.651293	0.790525	0.878365	0.617438
	H1	ENSSSAG00000048272	pf21a	0.259325	0.272	0.109	3.37136e-228	0.615066	0.549572	0.428851	0.301415	0.390555	0.529869	0.543933	0.554776	0.570061
	H1	ENSSSAG00000080069	usp2b	0.259149	0.225	0.087	3.94507e-211	0.567989	0.544479	0.365354	0.244519	0.226931	0.495439	0.585762	0.504271	0.477707
	H1	ENSSSAG00000046942	strn	0.259043	0.324	0.134	6.22383e-244	0.699475	0.627357	0.505114	0.402981	0.496442	0.5745	0.709919	0.572571	0.78316
	H1	ENSSSAG00000072168	mog2a	0.258736	0.295	0.119	3.59681e-239	0.656738	0.600909	0.463858	0.356034	0.356533	0.515944	0.620567	0.721309	0.657154
	H1	ENSSSAG00000065743	gigyf1	0.258231	0.254	0.093	2.64113e-253	0.543647	0.466013	0.35834	0.252278	0.305807	0.397689	0.567665	0.544555	0.261087
	H1	ENSSSAG00000075730	slc7a2	0.25804	0.211	0.073	4.22848e-240	0.474479	0.373225	0.295889	0.189335	0.272288	0.297653	0.554902	0.546215	0.300836
	H1	ENSSSAG00000077527	ambra1a	0.257897	0.517	0.255	5.14325e-221	1.04476	1.00149	0.873668	0.69376	0.776781	0.949294	1.05953	0.990173	0.909891
	H1	ENSSSAG00000015569	osbp2	0.257727	0.32	0.135	4.53332e-233	0.700798	0.60815	0.530131	0.404589	0.490828	0.64599	0.558925	0.622489	0.439644
	H1	ENSSSAG00000055116	gls2b	0.257604	0.479	0.238	2.46852e-212	1.03273	1.01634	0.832285	0.676969	0.773503	0.960112	1.09048	1.0603	0.607198
	H1	ENSSSAG00000068816	septin7	0.257299	0.28	0.107	1.31094e-252	0.600034	0.549631	0.398011	0.295828	0.305241	0.529574	0.659443	0.659893	0.483131
	H1	ENSSSAG00000040541	hipk3a	0.257292	0.213	0.075	1.37287e-233	0.488701	0.405121	0.293678	0.217914	0.255059	0.337444	0.508865	0.488836	0.354286
	H1	ENSSSAG00000045143	ric1	0.257245	0.335	0.141	9.19322e-243	0.706846	0.644257	0.51137	0.411312	0.462218	0.613792	0.712112	0.665953	0.465905
	H1	ENSSSAG00000067610	irs4	0.257196	0.226	0.081	1.97929e-242	0.504561	0.435228	0.30629	0.21685	0.296833	0.321608	0.509118	0.519318	0.427368
	H1	ENSSSAG00000064027	rock2	0.256919	0.208	0.07	4.25818e-246	0.472606	0.374033	0.284598	0.206317	0.268522	0.33293	0.485483	0.454665	0.205723
	H1	ENSSSAG00000008859	epc1	0.25685	0.272	0.1	2.22658e-269	0.563414	0.484178	0.370835	0.288819	0.35918	0.406374	0.552411	0.435276	0.343574
	H1	ENSSSAG00000075573	grk3	0.256725	0.201	0.063	5.40514e-273	0.427937	0.338539	0.246864	0.156807	0.220473	0.242302	0.360254	0.305353	0.261719
	H1	ENSSSAG00000072712	srfa	0.256683	0.253	0.094	4.00461e-249	0.552359	0.481744	0.368349	0.286096	0.232039	0.393049	0.490386	0.437005	0.331366
	H1	ENSSSAG00000068256	dennd2d	0.256629	0.544	0.287	2.12091e-195	1.16479	1.07979	0.974883	0.83755	1.13451	1.0835	1.09012	1.11173	0.738234
	H1	ENSSSAG00000039668	tenm3	0.256539	0.211	0.068	5.0567e-266	0.475143	0.400351	0.288501	0.186737	0.186163	0.421548	0.504271	0.477571	0.278534
	H1	ENSSSAG00000067572	ches1	0.256289	0.231	0.08	4.91401e-259	0.505647	0.434217	0.318575	0.215051	0.258607	0.416166	0.43243	0.47601	0.360231
	H1	ENSSSAG00000031178	aff1	0.256203	0.241	0.088	4.33765e-248	0.524421	0.428804	0.343353	0.265563	0.292174	0.361531	0.44335	0.413847	0.371966
	H1	ENSSSAG00000073990	pik3r1	0.256156	0.349	0.147	7.16066e-248	0.730488	0.670086	0.547203	0.425072	0.464597	0.585018	0.741181	0.750548	0.592358
	H1	ENSSSAG00000070343	cpxm1	0.256016	0.31	0.124	1.23597e-253	0.670763	0.651302	0.464857	0.357695	0.345399	0.575691	0.663844	0.6075	0.420517
	H1	ENSSSAG00000044945	flrt1b	0.255994	0.225	0.074	1.84732e-276	0.469878	0.378958	0.288229	0.188038	0.253755	0.396474	0.510154	0.317563	0.384607
	H1	ENSSSAG00000074724	ezr	0.255417	0.313	0.124	1.12951e-259	0.647496	0.543487	0.460538	0.394084	0.454643	0.501934	0.679625	0.483273	0.493007
	H1	ENSSSAG00000050237	ENSSSAG00000050237	0.255391	0.234	0.088	2.08242e-227	0.536124	0.477053	0.325491	0.266505	0.310574	0.374991	0.531368	0.46873	0.249969
	H1	ENSSSAG00000074562	ppa1b	0.255368	0.269	0.1	2.50664e-257	0.575799	0.513744	0.385728	0.291925	0.244791	0.488508	0.648636	0.515926	0.567636
	H1	ENSSSAG00000064285	chd6	0.255299	0.576	0.306	4.93664e-199	1.21277	1.17033	1.03053	0.873824	0.99489	1.05847	1.23253	1.24349	0.961689
	H1	ENSSSAG00000059195	nudt12	0.254965	0.284	0.111	1.34974e-249	0.62228	0.547327	0.424928	0.340288	0.395178	0.557082	0.687232	0.600896	0.269182
	H1	ENSSSAG00000066252	hsd17b7	0.254709	0.38	0.179	1.98919e-206	0.852998	0.75114	0.697968	0.572127	0.596067	0.665129	0.850857	0.852809	0.505069
	H1	ENSSSAG00000065463	p2rx4	0.254701	0.451	0.212	2.34921e-231	0.920784	0.837129	0.746191	0.619223	0.747332	0.795562	0.850269	0.90896	0.635883
	H1	ENSSSAG00000048860	myo18aa	0.254682	0.368	0.162	1.45469e-235	0.787472	0.739895	0.607898	0.451305	0.554614	0.695385	0.794755	0.78807	0.639484
	H1	ENSSSAG00000079420	elovl5	0.254614	0.365	0.163	8.58272e-226	0.786906	0.679312	0.609899	0.531506	0.541636	0.698395	0.759137	0.725691	0.57413
	H1	ENSSSAG00000001746	kctd13	0.254449	0.273	0.102	1.41721e-259	0.574128	0.498	0.386365	0.296488	0.38096	0.40434	0.485955	0.475352	0.379185
	H1	ENSSSAG00000074351	ptprd	0.254143	0.21	0.076	5.52776e-222	0.498341	0.438445	0.305254	0.208856	0.233108	0.367217	0.562055	0.500928	0.246875
	H1	ENSSSAG00000048804	crot	0.25386	0.308	0.119	1.81945e-270	0.634071	0.586046	0.456707	0.31528	0.384498	0.523413	0.634953	0.493755	0.326107
	H1	ENSSSAG00000039321	acox1	0.253843	0.3	0.116	7.32522e-262	0.632355	0.589172	0.44096	0.337245	0.369462	0.436594	0.609306	0.543659	0.338685
	H1	ENSSSAG00000069080	znf281b	0.253496	0.232	0.077	2.45296e-282	0.504776	0.450448	0.311582	0.204486	0.223754	0.454524	0.542695	0.512446	0.319378
	H1	ENSSSAG00000004171	ENSSSAG00000004171	0.253368	0.52	0.253	2.90961e-232	1.03748	0.963555	0.863069	0.712283	0.911377	0.93956	1.00424	0.957769	0.82595
	H1	ENSSSAG00000057460	kl	0.253313	0.33	0.141	2.56091e-231	0.717766	0.649793	0.541559	0.421168	0.505464	0.561296	0.601956	0.665253	0.41147
	H1	ENSSSAG00000068338	kazna	0.253296	0.293	0.112	2.54306e-265	0.631201	0.571428	0.44979	0.3399	0.315049	0.526145	0.631042	0.622288	0.512044
	H1	ENSSSAG00000064090	trim8b	0.253278	0.347	0.149	5.58708e-237	0.734187	0.668144	0.547179	0.45702	0.49325	0.599126	0.665432	0.559913	0.58558
	H1	ENSSSAG00000077207	ENSSSAG00000077207	0.253271	0.215	0.07	1.4873e-269	0.446775	0.363158	0.271321	0.160979	0.225731	0.319271	0.4069	0.387887	0.421944
	H1	ENSSSAG00000074535	tjp1a	0.252992	0.408	0.18	4.00373e-252	0.834713	0.767723	0.665478	0.533239	0.566498	0.715615	0.807728	0.778673	0.593585
	H1	ENSSSAG00000064402	ptdss2	0.252708	0.431	0.205	5.20084e-217	0.913207	0.847092	0.746226	0.569768	0.787345	0.843474	0.809499	0.842102	0.610462
	H1	ENSSSAG00000068417	map4k3a	0.25268	0.286	0.109	6.2047e-260	0.606606	0.533766	0.417935	0.316954	0.393574	0.554626	0.541545	0.566895	0.480964
	H1	ENSSSAG00000071224	ENSSSAG00000071224	0.252469	0.381	0.175	6.6371e-218	0.828111	0.748416	0.66398	0.512654	0.678757	0.719998	0.707595	0.657193	0.851756
	H1	ENSSSAG00000041544	golga4	0.252096	0.382	0.172	3.11618e-230	0.799653	0.719482	0.635252	0.479845	0.64917	0.759795	0.632524	0.711306	0.491636
	H1	ENSSSAG00000071609	mga	0.252002	0.33	0.135	1.76536e-253	0.679457	0.599151	0.500411	0.390652	0.502426	0.540047	0.643573	0.600811	0.52875
	H1	ENSSSAG00000007748	cpb2	0.251634	0.327	0.134	3.29874e-251	0.672475	0.594114	0.476909	0.397653	0.47626	0.615247	0.633776	0.575772	0.71129
	H1	ENSSSAG00000066736	magi1b	0.251074	0.431	0.21	9.87177e-206	0.939827	0.882795	0.772656	0.62184	0.708636	0.817041	0.938534	0.823119	0.687092
	H1	ENSSSAG00000008383	sesn1	0.25105	0.252	0.096	2.64563e-234	0.589651	0.562735	0.386274	0.291449	0.256389	0.464708	0.547488	0.682849	0.562419
	H1	ENSSSAG00000057055	ido1	0.251015	0.468	0.228	3.59836e-215	0.970198	0.888717	0.80349	0.686561	0.764525	0.739988	0.98138	0.835996	0.871168
	H1	ENSSSAG00000009418	rapgef6	0.251004	0.36	0.159	3.04092e-228	0.762643	0.685548	0.606221	0.461526	0.532208	0.600928	0.751202	0.542046	0.846835
	H1	ENSSSAG00000067599	tet1	0.250952	0.229	0.082	4.13675e-243	0.50825	0.443599	0.323203	0.226106	0.280208	0.361972	0.461891	0.414287	0.347121
	H1	ENSSSAG00000073924	dlg2	0.250819	0.288	0.13	5.45055e-183	0.703716	0.624221	0.515443	0.416028	0.457863	0.718264	0.688123	0.750991	0.769856
	H1	ENSSSAG00000003910	hnrnpul1	0.250756	0.281	0.108	7.25341e-254	0.589296	0.540515	0.407054	0.283734	0.321852	0.453374	0.659992	0.536363	0.437
	H1	ENSSSAG00000044465	crop	0.250743	0.336	0.139	1.2346e-251	0.692437	0.607984	0.530153	0.392163	0.49022	0.594751	0.647769	0.603003	0.572779
	H1	ENSSSAG00000052793	sipa1l2	0.250726	0.256	0.095	6.72117e-250	0.563863	0.495989	0.376096	0.289316	0.299984	0.455566	0.607006	0.496036	0.315521
	H1	ENSSSAG00000043456	mttp	0.25065	0.394	0.182	1.33064e-217	0.829272	0.718811	0.668756	0.541423	0.727589	0.673714	0.792688	0.67634	0.705204
	H1	ENSSSAG00000008523	rad18	0.250385	0.252	0.097	1.2905e-228	0.561888	0.478279	0.381952	0.265465	0.317664	0.430102	0.985725	0.469427	0.794048
	H1	ENSSSAG00000041186	sipa1l2	0.250332	0.218	0.079	1.49812e-228	0.502517	0.420586	0.312013	0.23958	0.253365	0.398975	0.647674	0.481106	0.0394585
	H1	ENSSSAG00000045758	fgd5	0.250208	0.892	0.616	1.80076e-143	1.94932	1.88203	1.75881	1.66926	1.71711	1.84247	1.99701	1.88189	1.843
	H1	ENSSSAG00000063890	ogt	0.250181	0.534	0.262	3.72185e-226	1.06105	1.00395	0.890821	0.736228	0.842547	0.971461	1.02687	1.05417	0.920037
	H1	ENSSSAG00000053939	klf7b	0.250131	0.437	0.229	9.24885e-169	1.00491	0.895559	0.899639	0.651109	0.852939	0.889869	0.805176	0.922468	0.880718
	H1	ENSSSAG00000066827	roraa	0.250045	0.217	0.08	1.53637e-217	0.511162	0.443902	0.329023	0.236727	0.260459	0.355473	0.534078	0.389489	0.262585
	H2	ENSSSAG00000079550	ENSSSAG00000079550	0.572301	0.534	0.322	1.48988e-278	2.06952	1.76663	1.14491	0.685354	0.7376	1.39578	2.13091	2.00569	1.4763
	H2	ENSSSAG00000052208	gm7298	0.556406	0.957	0.748	0	3.08859	2.9179	2.42256	1.99885	2.03398	2.711	3.04163	3.01662	2.48546
	H2	ENSSSAG00000040617	cbln3	0.556064	0.816	0.572	0	2.80074	2.55291	1.99123	1.5046	1.86286	2.28656	2.79335	2.69915	2.17217
	H2	ENSSSAG00000040592	cbln3	0.530535	0.675	0.472	5.76567e-250	2.09324	2.00725	1.56259	1.18396	1.45939	1.73267	2.20279	2.08752	1.55876
	H2	ENSSSAG00000007873	slc4a7	0.512007	0.746	0.519	2.32003e-282	2.47885	2.20026	1.65499	1.18796	1.64235	1.93749	2.46221	2.35522	1.61374
	H2	ENSSSAG00000007676	vdrb	0.511601	0.602	0.42	2.61235e-196	2.1569	1.97366	1.49756	1.10043	1.17771	1.71367	2.30549	2.2682	1.81378
	H2	ENSSSAG00000006880	ENSSSAG00000006880	0.49342	0.99	0.892	0	3.53585	3.41195	3.01126	2.61724	2.74745	3.21628	3.40445	3.45677	3.13176
	H2	ENSSSAG00000027035	mptx2	0.491444	0.318	0.197	3.86676e-134	1.43114	1.42333	1.05537	0.743472	0.583916	1.31888	1.60028	1.77707	1.22358
	H2	ENSSSAG00000076672	vmp1	0.490722	0.553	0.367	1.8925e-211	1.7788	1.61331	1.16493	0.8395	0.863002	1.3732	1.77583	1.71544	1.28944
	H2	ENSSSAG00000007115	tat	0.482517	0.573	0.443	1.87859e-111	2.22445	2.15689	1.79334	1.40816	1.51584	1.82198	2.38105	2.39972	1.8921
	H2	ENSSSAG00000076542	ampd2a	0.481308	0.914	0.721	0	2.96057	2.77729	2.36057	1.95127	1.99029	2.54484	2.94201	2.89085	2.63934
	H2	ENSSSAG00000043630	tat	0.479903	0.966	0.852	0	3.35722	3.27372	2.89812	2.57921	2.44358	3.04246	3.36622	3.38544	3.20807
	H2	ENSSSAG00000079239	negr1	0.479744	0.63	0.422	4.68461e-237	2.04459	1.81744	1.36532	0.963981	1.00063	1.53489	2.11716	2.00653	1.42248
	H2	ENSSSAG00000042006	slc2a9	0.477842	0.803	0.596	8.28931e-262	2.42953	2.29685	1.89737	1.53571	1.67647	1.8926	2.54451	2.36194	2.00659
	H2	ENSSSAG00000043562	masp1	0.476662	0.599	0.4	1.24721e-225	1.86786	1.71559	1.28468	0.962506	0.954356	1.62228	1.8073	1.83781	1.70745
	H2	ENSSSAG00000068605	ptprub	0.476223	0.396	0.256	1.46011e-155	1.48798	1.31171	0.872258	0.522893	0.58697	1.15754	1.53203	1.43658	1.11342
	H2	ENSSSAG00000054154	mib2	0.474044	0.938	0.758	0	2.98019	2.79398	2.37601	1.99667	2.03795	2.57242	2.92995	2.83263	2.49952
	H2	ENSSSAG00000048073	ntrk2a	0.472915	0.655	0.451	1.42945e-222	2.04478	1.86489	1.43564	1.0758	1.12033	1.6127	2.13592	2.02827	1.67967
	H2	ENSSSAG00000049776	s22a2	0.465524	0.572	0.391	2.627e-197	1.69436	1.60756	1.21925	0.908002	1.01176	1.48976	1.68118	1.77114	1.04213
	H2	ENSSSAG00000064272	miox	0.465469	0.557	0.379	7.96998e-187	1.83308	1.66328	1.22721	0.978355	0.863476	1.32335	1.85244	1.76182	1.02287
	H2	ENSSSAG00000007906	smox	0.465286	0.598	0.415	9.30932e-195	1.91833	1.78748	1.36692	1.05611	1.20538	1.63909	1.99751	1.88182	1.65943
	H2	ENSSSAG00000055720	tnk2	0.464861	0.869	0.68	3.23886e-283	2.70047	2.57532	2.20423	1.8197	1.8991	2.42835	2.65415	2.58206	2.36914
	H2	ENSSSAG00000054669	foxo1	0.459039	0.804	0.63	3.35305e-203	2.50517	2.41387	2.04748	1.70298	1.76631	2.24441	2.54106	2.56238	2.39205
	H2	ENSSSAG00000065167	ripor1	0.4584	0.435	0.283	3.825e-168	1.51885	1.3344	0.922224	0.581644	0.535584	1.14919	1.48625	1.39397	1.33879
	H2	ENSSSAG00000073743	slc5a6b	0.453257	0.511	0.337	9.22555e-194	1.55756	1.44619	1.05994	0.785497	0.774318	1.17596	1.60418	1.54868	0.981813
	H2	ENSSSAG00000047300	tjp2b	0.44876	0.725	0.52	1.18507e-216	2.1586	2.00156	1.6157	1.26254	1.29425	1.77383	2.1763	2.19439	1.84521
	H2	ENSSSAG00000063292	cj011	0.44741	0.396	0.262	2.68546e-140	1.42854	1.2538	0.82352	0.584168	0.633246	1.04677	1.26789	1.11656	0.870177
	H2	ENSSSAG00000063692	fbrsl1	0.446318	0.825	0.597	4.33681e-270	2.341	2.18076	1.80839	1.41104	1.52628	2.03633	2.25646	2.29225	2.07864
	H2	ENSSSAG00000063116	ctbs	0.440343	0.635	0.439	2.22548e-209	1.87303	1.70993	1.33331	0.99959	1.03528	1.43114	1.77639	1.79843	1.3238
	H2	ENSSSAG00000052505	hpxa	0.439369	0.989	0.923	0	3.65886	3.49855	3.11818	2.79005	2.84432	3.26439	3.57846	3.5703	3.2014
	H2	ENSSSAG00000000258	inpp5a	0.434823	0.528	0.363	2.83052e-166	1.61263	1.50898	1.14809	0.862103	0.95582	1.25597	1.58979	1.51524	1.27063
	H2	ENSSSAG00000071825	shank3a	0.431368	0.78	0.658	4.70119e-120	2.87849	2.78348	2.4556	2.13057	2.20823	2.54679	2.64	2.72031	2.71074
	H2	ENSSSAG00000070855	ntng2	0.42988	0.998	0.962	0	4.05296	3.89077	3.53515	3.13771	3.3296	3.60067	4.16887	3.95428	3.54554
	H2	ENSSSAG00000059316	pawr	0.429783	0.602	0.417	4.88565e-187	1.79268	1.63711	1.27689	0.923191	0.957668	1.42947	1.82199	1.7488	1.47392
	H2	ENSSSAG00000041311	etnppl	0.42505	0.738	0.535	1.5488e-207	2.17229	2.00489	1.64031	1.28794	1.30165	1.81735	2.14447	2.2009	1.98883
	H2	ENSSSAG00000039391	ext1c	0.423142	0.32	0.204	2.50488e-122	1.21699	1.08747	0.728034	0.456499	0.349685	0.846513	1.31945	1.21446	0.581035
	H2	ENSSSAG00000068019	pcsk5	0.421686	0.916	0.732	7.70753e-280	2.6299	2.50445	2.15447	1.85091	1.85657	2.32735	2.61767	2.57036	2.35762
	H2	ENSSSAG00000049983	cdh2	0.421324	0.485	0.344	1.41248e-131	1.70979	1.55138	1.19134	0.885833	0.84754	1.3177	1.63897	1.60373	1.38326
	H2	ENSSSAG00000064538	dpyd	0.421261	0.808	0.606	2.21158e-218	2.32346	2.17903	1.81968	1.47181	1.66844	1.97968	2.29886	2.30483	2.0204
	H2	ENSSSAG00000047926	plekhg3	0.419842	0.727	0.542	5.93356e-171	2.30273	2.13763	1.78863	1.40021	1.47257	1.93185	2.34076	2.33254	2.30463
	H2	ENSSSAG00000071219	glra4a	0.41775	0.256	0.165	1.7702e-89	1.10666	1.02526	0.673611	0.414148	0.388924	0.738689	1.66646	1.06877	0.969696
	H2	ENSSSAG00000077462	apc	0.417423	0.503	0.342	1.89069e-160	1.62729	1.43847	1.05325	0.728509	0.815708	1.30886	1.54731	1.55587	1.28894
	H2	ENSSSAG00000071237	arrdc3a	0.416815	0.464	0.322	7.42862e-132	1.65732	1.46214	1.08205	0.770893	0.807208	1.27405	1.52001	1.45915	1.18177
	H2	ENSSSAG00000077687	vav3b	0.414783	0.568	0.398	8.89392e-163	1.91919	1.67875	1.27185	0.937974	1.00947	1.62058	1.6976	1.65626	1.41353
	H2	ENSSSAG00000047898	cpn1	0.412115	0.815	0.634	2.52039e-195	2.37263	2.2522	1.90112	1.63326	1.67126	2.04599	2.35391	2.30509	1.94011
	H2	ENSSSAG00000038532	plekha6	0.410952	0.771	0.584	1.80625e-198	2.32606	2.16478	1.82741	1.48089	1.40689	1.9991	2.31358	2.28222	2.06265
	H2	ENSSSAG00000056138	epb41l4a	0.41051	0.508	0.354	1.38261e-148	1.57766	1.46912	1.1356	0.834943	0.978753	1.28502	1.3647	1.50901	1.19689
	H2	ENSSSAG00000081333	fbrsl1	0.410441	0.69	0.487	1.79385e-201	1.95132	1.79948	1.44562	1.12216	1.24175	1.62783	1.9598	1.83205	1.65837
	H2	ENSSSAG00000052155	insrb	0.409032	0.668	0.487	2.42479e-168	1.87106	1.78514	1.45339	1.18044	1.26963	1.58966	1.82233	1.89763	1.445
	H2	ENSSSAG00000077356	cdh23	0.408832	0.491	0.334	4.22547e-153	1.57411	1.40623	1.02921	0.738224	0.784562	1.2804	1.59637	1.56652	1.21957
	H2	ENSSSAG00000042709	ENSSSAG00000042709	0.406474	0.664	0.493	3.22209e-151	2.24939	2.01796	1.63912	1.26267	1.49433	1.77135	2.18375	1.9943	1.55804
	H2	ENSSSAG00000079999	mao	0.404707	0.367	0.246	1.61828e-118	1.33172	1.1684	0.794869	0.545569	0.454684	1.01403	1.39442	1.24339	1.09083
	H2	ENSSSAG00000000130	ENSSSAG00000000130	0.403535	0.902	0.709	9.18803e-262	2.60596	2.44562	2.10286	1.76978	1.83862	2.35293	2.49473	2.48827	2.13515
	H2	ENSSSAG00000076293	iqgap2	0.402762	0.819	0.615	1.12958e-219	2.28031	2.12472	1.78074	1.44504	1.58381	1.98241	2.20708	2.20299	1.93023
	H2	ENSSSAG00000065519	prodh2	0.40069	0.859	0.674	5.13326e-227	2.36926	2.29166	1.98393	1.70134	1.72318	2.14314	2.34542	2.33421	1.82343
	H2	ENSSSAG00000053821	rmdn2	0.399311	0.669	0.475	4.15223e-179	1.93908	1.76069	1.40907	1.1116	1.07731	1.59106	1.81834	1.80328	1.54472
	H2	ENSSSAG00000041370	igfbp-2b1	0.398431	0.701	0.506	6.55483e-187	1.99537	1.82976	1.48325	1.16479	1.22729	1.70492	1.93359	1.88927	1.6539
	H2	ENSSSAG00000010211	brinp3a.2	0.397259	0.414	0.29	1.02454e-111	1.48698	1.31408	0.974136	0.646446	0.676953	1.15354	1.4217	1.33678	1.19147
	H2	ENSSSAG00000065355	ghra	0.396557	0.792	0.6	3.52131e-196	2.23803	2.12471	1.81727	1.49585	1.50744	1.99002	2.1813	2.20075	1.9119
	H2	ENSSSAG00000078000	ENSSSAG00000078000	0.395336	0.417	0.285	2.37414e-127	1.33162	1.24234	0.93224	0.690461	0.618906	0.956018	1.24409	1.25895	0.979793
	H2	ENSSSAG00000002900	disp1	0.39461	0.635	0.458	6.26732e-162	1.85055	1.7161	1.39124	1.10497	1.05998	1.54566	1.83553	1.73127	1.42983
	H2	ENSSSAG00000079450	masp2	0.39372	0.614	0.445	1.31995e-151	1.85577	1.68039	1.30366	1.06213	1.04439	1.5775	1.74358	1.82266	1.4778
	H2	ENSSSAG00000042459	klf12	0.392041	0.446	0.31	7.66452e-126	1.45719	1.32962	1.00532	0.726463	0.757997	1.08877	1.39523	1.40073	1.03866
	H2	ENSSSAG00000010235	jag2	0.390991	0.319	0.213	9.93139e-103	1.15629	1.04396	0.701241	0.478128	0.451247	0.852534	1.22471	1.15099	0.933652
	H2	ENSSSAG00000059427	mcoln2	0.390118	0.834	0.646	7.86692e-201	2.37762	2.24456	1.91987	1.60982	1.72146	2.08619	2.36043	2.32496	1.99441
	H2	ENSSSAG00000010049	cyp2p6	0.390104	0.642	0.454	6.53266e-177	1.82163	1.6841	1.35863	1.05794	1.07094	1.54251	1.78047	1.84733	1.34508
	H2	ENSSSAG00000079842	ush1c	0.389977	0.381	0.253	5.71978e-131	1.26918	1.12627	0.776083	0.531881	0.547566	0.974539	1.28878	1.14906	0.798369
	H2	ENSSSAG00000067784	cyp2ad2	0.388845	0.882	0.75	9.96132e-172	2.85275	2.73222	2.40061	2.13473	2.1648	2.58391	2.95833	2.81248	2.34666
	H2	ENSSSAG00000029524	sec14l7	0.388422	0.798	0.601	3.73145e-204	2.23583	2.07349	1.74514	1.42086	1.56471	1.8019	2.23809	2.07071	1.71288
	H2	ENSSSAG00000043062	pagr1	0.387252	0.515	0.357	9.48087e-148	1.53804	1.41514	1.0817	0.835749	0.815476	1.30419	1.5494	1.4091	1.2341
	H2	ENSSSAG00000071040	nr6a1	0.385802	0.997	0.946	0	3.74016	3.58938	3.27144	2.92367	3.14013	3.29524	3.78759	3.63332	3.44222
	H2	ENSSSAG00000024733	adcy6b	0.384674	0.488	0.339	6.47347e-140	1.52588	1.36458	1.01506	0.740888	0.83357	1.21831	1.47542	1.468	1.05787
	H2	ENSSSAG00000057624	msi2a	0.384472	0.553	0.395	5.78153e-138	1.7413	1.56603	1.21807	0.906677	1.01865	1.45076	1.84989	1.63157	1.13193
	H2	ENSSSAG00000046953	dlg3	0.382935	0.622	0.468	2.2818e-128	1.92809	1.8067	1.50858	1.15774	1.29455	1.58413	2.16041	1.86449	1.61152
	H2	ENSSSAG00000078799	egfr	0.382759	0.515	0.367	4.30271e-128	1.5942	1.48784	1.18342	0.910068	0.892894	1.35225	1.58541	1.44602	1.3754
	H2	ENSSSAG00000049151	slc38a3b	0.382625	0.861	0.691	6.77378e-192	2.65179	2.56087	2.29539	1.94905	1.95387	2.32164	2.73493	2.63815	2.21317
	H2	ENSSSAG00000051516	tafa3	0.381632	0.798	0.599	2.81563e-196	2.23716	2.09617	1.78634	1.4529	1.59501	1.96915	2.1309	2.10784	1.9503
	H2	ENSSSAG00000073160	ankrd11	0.380389	0.439	0.308	1.7861e-122	1.34534	1.26315	0.955694	0.711769	0.777969	1.09365	1.20487	1.34272	1.12582
	H2	ENSSSAG00000074938	nupr1	0.374578	0.391	0.279	6.51736e-93	1.39125	1.29774	1.00711	0.781447	0.624701	1.06144	1.31377	1.23879	1.12815
	H2	ENSSSAG00000056239	cuedc1	0.372476	0.826	0.65	6.37768e-193	2.17716	2.19743	1.9606	1.71355	1.62756	2.00363	2.24231	2.2219	2.21019
	H2	ENSSSAG00000077820	foxp1b	0.372007	0.455	0.332	5.58437e-97	1.57064	1.46051	1.14777	0.892181	0.908841	1.34459	1.48359	1.63954	1.57331
	H2	ENSSSAG00000007469	apoba	0.372	0.991	0.922	0	3.38103	3.25476	2.94345	2.66361	2.73473	3.16492	3.31113	3.28113	3.19289
	H2	ENSSSAG00000000550	stxbp6	0.370676	0.398	0.279	3.58197e-106	1.36913	1.22263	0.911764	0.61375	0.674553	1.06038	1.33648	1.33288	0.939375
	H2	ENSSSAG00000069946	slc12a4	0.37066	0.672	0.498	4.33252e-154	1.8144	1.78939	1.54542	1.25889	1.23084	1.64009	1.88423	1.79623	1.57987
	H2	ENSSSAG00000080613	tox2	0.370534	0.419	0.291	2.04364e-114	1.35924	1.26427	0.958695	0.747493	0.638027	1.0752	1.30419	1.37728	1.17846
	H2	ENSSSAG00000043197	nfia	0.370279	0.352	0.242	1.22298e-95	1.38923	1.18878	0.834537	0.536201	0.576957	1.23146	1.14287	1.39788	1.23059
	H2	ENSSSAG00000047358	agrn	0.369495	0.641	0.465	2.32088e-150	1.86503	1.71434	1.39379	1.08395	1.29685	1.59777	1.79058	1.74893	1.55164
	H2	ENSSSAG00000071644	rap1gap	0.36885	0.841	0.685	9.42765e-172	2.33744	2.35537	2.1237	1.84741	1.94139	2.19814	2.31802	2.25677	2.17044
	H2	ENSSSAG00000059298	eki1	0.368731	0.846	0.686	8.4912e-166	2.52876	2.39072	2.07626	1.7683	2.01246	2.1736	2.54283	2.4803	2.11099
	H2	ENSSSAG00000048791	pipox	0.368182	0.281	0.183	3.18825e-101	1.01047	0.878595	0.559001	0.34151	0.320142	0.70947	0.887073	0.763245	0.700669
	H2	ENSSSAG00000072945	hnrll	0.367216	0.384	0.26	6.88343e-119	1.30353	1.14477	0.825031	0.56446	0.491556	1.02863	1.30734	1.17268	0.750064
	H2	ENSSSAG00000079851	tns3	0.366766	0.548	0.396	2.69891e-131	1.6069	1.50007	1.21597	0.925109	1.018	1.33498	1.5782	1.41609	1.22318
	H2	ENSSSAG00000079690	slc22a23	0.366099	0.394	0.279	1.1666e-97	1.38001	1.23597	0.913809	0.658191	0.654957	1.15653	1.36355	1.29355	1.19541
	H2	ENSSSAG00000075701	nfia	0.365726	0.396	0.278	1.73115e-102	1.32878	1.2095	0.893047	0.631534	0.695158	1.14662	1.37401	1.3367	1.27383
	H2	ENSSSAG00000055816	atp11c	0.365439	0.651	0.48	1.04942e-149	1.79722	1.70231	1.4148	1.1439	1.25577	1.4979	1.75441	1.73377	1.37973
	H2	ENSSSAG00000002048	nme4	0.365289	0.934	0.789	3.89217e-218	2.8803	2.7137	2.40887	2.09141	2.13504	2.5796	2.82714	2.73866	2.45311
	H2	ENSSSAG00000049978	stim1b	0.364678	0.457	0.32	1.44656e-122	1.39228	1.2779	0.964951	0.712623	0.844574	1.16707	1.35395	1.31925	0.983679
	H2	ENSSSAG00000065400	tf2l1	0.363964	0.387	0.262	1.04569e-115	1.29084	1.14831	0.821819	0.600304	0.529492	0.966342	1.42608	1.20884	0.953999
	H2	ENSSSAG00000039262	oxr1	0.362791	0.376	0.262	3.68393e-100	1.2855	1.14917	0.82329	0.587065	0.643927	1.00053	1.33866	1.22521	1.00673
	H2	ENSSSAG00000064590	pparab	0.362677	0.601	0.449	2.7001e-117	2.00963	1.80881	1.51156	1.1345	1.19749	1.56848	2.06719	1.89472	1.25105
	H2	ENSSSAG00000068970	plcd3a	0.362301	0.299	0.199	6.1873e-100	1.03613	0.918411	0.593528	0.397813	0.34725	0.800667	0.95663	1.03363	1.00077
	H2	ENSSSAG00000075823	cntn1	0.362035	0.635	0.482	1.92648e-117	1.93126	1.8061	1.51131	1.21871	1.33742	1.64866	1.9187	1.82054	1.6585
	H2	ENSSSAG00000048920	ndrg1	0.361642	0.27	0.181	1.1649e-80	1.07081	0.950607	0.647422	0.421292	0.309342	0.75284	1.1574	1.00966	0.720902
	H2	ENSSSAG00000080387	kcnh7	0.359147	0.268	0.187	1.00217e-66	1.17533	1.0039	0.671658	0.427418	0.455842	0.769791	1.1827	1.15065	0.779344
	H2	ENSSSAG00000055729	dpydb	0.358182	0.752	0.595	1.14864e-131	2.23261	2.10685	1.81829	1.49908	1.68178	1.95936	2.1908	2.20914	2.11618
	H2	ENSSSAG00000042400	gm7298	0.357607	0.985	0.917	5.63007e-257	3.35602	3.24925	2.93047	2.73307	2.71348	3.09337	3.46047	3.41949	3.13568
	H2	ENSSSAG00000075853	nr3c1	0.357141	0.563	0.408	1.984e-127	1.69867	1.56339	1.27645	0.985745	0.982387	1.46752	1.60176	1.61266	1.35894
	H2	ENSSSAG00000059275	grhprb	0.356748	0.619	0.459	1.30124e-129	1.77876	1.62999	1.31534	1.08595	1.13865	1.41618	1.62433	1.57224	1.25841
	H2	ENSSSAG00000041749	ndst2a	0.355833	0.341	0.232	7.1564e-101	1.16792	1.05212	0.75773	0.534261	0.467745	0.823152	1.23272	1.03973	0.776168
	H2	ENSSSAG00000076969	npas3	0.354866	0.251	0.168	2.24809e-81	1.00417	0.842294	0.515897	0.277136	0.308245	0.711992	0.92586	0.950794	0.682252
	H2	ENSSSAG00000047055	hnf4g	0.35446	0.354	0.242	2.46828e-106	1.16482	1.05116	0.758459	0.50503	0.527282	0.92191	1.12853	1.17184	0.88073
	H2	ENSSSAG00000054782	daam1b	0.354153	0.349	0.245	6.37846e-91	1.20671	1.09307	0.797664	0.561106	0.554606	0.940507	1.15529	1.17469	1.05766
	H2	ENSSSAG00000040506	coro1b	0.353547	0.36	0.257	2.5367e-86	1.16711	1.11225	0.829204	0.644153	0.651771	0.89317	1.15004	1.12264	0.858192
	H2	ENSSSAG00000040571	ctnna2	0.351242	0.534	0.388	3.00707e-122	1.58546	1.4323	1.1223	0.854497	1.0182	1.21635	1.53152	1.48046	1.18201
	H2	ENSSSAG00000075158	rhobtb4	0.351221	0.627	0.477	1.54914e-116	1.8831	1.78075	1.50856	1.2365	1.30261	1.6573	1.83361	1.69866	1.56507
	H2	ENSSSAG00000058469	erbb4b	0.349966	0.472	0.347	4.30541e-94	1.58359	1.50109	1.24647	0.965685	1.01816	1.32674	1.49828	1.52029	1.27535
	H2	ENSSSAG00000077859	rbms3	0.349463	0.259	0.174	4.07509e-77	1.01062	0.896298	0.600663	0.384546	0.322788	0.697767	1.11624	0.961767	0.722878
	H2	ENSSSAG00000039229	zgc:158328	0.349238	0.498	0.366	1.1428e-107	1.55025	1.41977	1.11092	0.865015	0.96247	1.3261	1.48256	1.53567	1.50147
	H2	ENSSSAG00000076094	nphp4	0.34869	0.309	0.216	6.53075e-77	1.1149	1.03646	0.749776	0.519898	0.687207	0.903272	1.0904	0.820973	1.40685
	H2	ENSSSAG00000042221	acox1	0.348372	0.642	0.478	1.73119e-135	1.76329	1.69122	1.4114	1.21675	1.13213	1.53188	1.78629	1.71881	1.71513
	H2	ENSSSAG00000055524	ldlrap1a	0.347276	0.798	0.646	2.08493e-144	2.3312	2.26329	2.02178	1.72888	1.842	2.09392	2.24111	2.16122	2.09518
	H2	ENSSSAG00000054698	anos1	0.347045	0.36	0.255	1.84882e-88	1.25291	1.09905	0.808584	0.529732	0.601073	0.849726	1.06978	1.24608	0.858105
	H2	ENSSSAG00000040777	adcy6b	0.345346	0.57	0.416	1.32059e-121	1.66258	1.55867	1.29377	1.00025	1.04679	1.4625	1.6959	1.64679	1.5352
	H2	ENSSSAG00000047875	igfbp-2b2	0.344547	0.516	0.38	1.47647e-105	1.59573	1.45902	1.15577	0.938293	0.976831	1.28066	1.45702	1.43317	1.44475
	H2	ENSSSAG00000064415	gpatch8	0.344251	0.443	0.311	3.33161e-117	1.26502	1.22229	0.945594	0.773093	0.734859	1.02796	1.35637	1.35266	1.05833
	H2	ENSSSAG00000069326	pgdh	0.343861	0.736	0.567	1.39088e-134	2.19977	2.03409	1.74533	1.45672	1.42862	1.94726	2.09158	2.06571	2.01355
	H2	ENSSSAG00000007648	cbln3	0.343554	0.32	0.221	4.54436e-83	1.25439	1.03594	0.680503	0.494786	0.415021	0.920426	0.987917	1.02895	1.00102
	H2	ENSSSAG00000043648	fgb	0.343209	0.998	0.979	0	3.81313	3.73993	3.48841	3.20905	3.29707	3.65679	3.70327	3.78379	3.58592
	H2	ENSSSAG00000004104	kiaa1522	0.342974	0.451	0.326	8.02466e-100	1.47715	1.32226	1.01399	0.75214	0.923048	1.1644	1.39039	1.42051	1.0145
	H2	ENSSSAG00000070755	si:ch211-200p22.4	0.34288	0.405	0.289	1.18343e-95	1.39916	1.22219	0.90751	0.638489	0.710259	1.17164	1.38108	1.27761	0.852459
	H2	ENSSSAG00000008949	ndrg1	0.34247	0.808	0.681	1.11999e-102	2.70914	2.56975	2.31439	2.0236	1.77741	2.46883	2.6647	2.60208	2.44381
	H2	ENSSSAG00000066515	calcoco2	0.342318	0.658	0.492	1.14893e-132	1.89067	1.7307	1.43468	1.16472	1.20561	1.57716	1.8145	1.84354	1.48031
	H2	ENSSSAG00000042736	egln1	0.342143	0.433	0.308	3.09108e-107	1.38503	1.23072	0.927731	0.66821	0.76621	1.10389	1.27029	1.31504	1.16476
	H2	ENSSSAG00000070365	tdo2a	0.341486	0.735	0.569	1.98378e-133	2.10974	1.98425	1.73234	1.37398	1.56277	1.85883	2.08529	2.04276	1.79726
	H2	ENSSSAG00000074204	grm4	0.341445	0.367	0.266	3.57946e-80	1.29481	1.17384	0.875829	0.635538	0.71475	1.19709	1.19494	1.21445	1.07266
	H2	ENSSSAG00000006935	acbd5a	0.341358	0.38	0.264	1.32663e-107	1.14268	1.08659	0.828051	0.606827	0.60781	0.912407	1.16373	1.15475	0.953859
	H2	ENSSSAG00000064601	ENSSSAG00000064601	0.340366	0.525	0.391	5.99201e-108	1.52004	1.48555	1.23887	1.01352	1.04732	1.32948	1.49652	1.47921	1.51171
	H2	ENSSSAG00000000971	slc22a23	0.33994	0.45	0.324	8.58098e-101	1.38537	1.28683	1.01851	0.791787	0.800431	1.01958	1.29364	1.27641	1.31159
	H2	ENSSSAG00000069872	slc16a10	0.339586	0.58	0.441	5.24757e-101	1.80759	1.69683	1.4251	1.16973	1.13842	1.57286	1.91875	1.79676	1.38426
	H2	ENSSSAG00000010165	lcn2	0.339336	0.662	0.495	1.49393e-129	1.85796	1.73268	1.44776	1.19017	1.28507	1.55765	1.83775	1.8464	1.66201
	H2	ENSSSAG00000080140	rasgrf2a	0.337867	0.282	0.195	1.62309e-75	1.05487	0.932297	0.647043	0.390928	0.41277	0.857406	1.19457	1.04839	0.768757
	H2	ENSSSAG00000078255	magi1a	0.337839	0.721	0.546	2.03667e-141	1.99687	1.85618	1.57939	1.29123	1.41124	1.70899	1.86852	1.92294	1.64641
	H2	ENSSSAG00000075140	st3gal3b	0.337571	0.87	0.721	3.77395e-149	2.45766	2.4093	2.15471	1.93128	1.99152	2.29947	2.39679	2.44977	2.12139
	H2	ENSSSAG00000012590	plecb	0.337533	0.346	0.242	2.21199e-88	1.22309	1.07049	0.766543	0.542276	0.494427	0.921493	1.26521	1.17692	1.06416
	H2	ENSSSAG00000000909	mdhc	0.336911	0.253	0.173	3.81653e-72	0.950501	0.847653	0.574464	0.335344	0.345093	0.682258	1.06639	0.952702	0.499169
	H2	ENSSSAG00000007639	arrd3	0.336345	0.276	0.208	2.52595e-41	1.22701	1.15713	0.896344	0.738467	0.591586	0.883334	1.04463	0.94495	1.08021
	H2	ENSSSAG00000045572	abca2	0.335872	0.599	0.446	2.61387e-115	1.85954	1.68313	1.40675	1.05158	1.2132	1.55563	1.83389	1.82406	1.59011
	H2	ENSSSAG00000055846	nr1h4	0.33488	0.61	0.448	2.42729e-124	1.80198	1.60959	1.31131	1.00301	1.14706	1.47883	1.713	1.70291	1.20117
	H2	ENSSSAG00000039635	ncoa1	0.334554	0.46	0.332	1.55206e-100	1.37209	1.30236	1.04679	0.79832	0.865981	1.18529	1.3975	1.38054	1.30682
	H2	ENSSSAG00000058297	plekha7a	0.334367	0.476	0.343	7.70828e-110	1.38711	1.29153	1.01148	0.806244	0.80707	1.14014	1.36705	1.40607	1.21954
	H2	ENSSSAG00000054894	fgfr2	0.333308	0.291	0.205	6.5251e-71	1.11402	0.966779	0.637806	0.478484	0.547634	0.767099	1.00982	1.06662	0.832439
	H2	ENSSSAG00000067824	st3gal4	0.331502	0.723	0.553	8.23784e-132	2.02682	1.89034	1.62724	1.33826	1.45312	1.72209	1.95739	1.81771	1.73693
	H2	ENSSSAG00000040942	lrch4	0.330159	0.561	0.421	1.14624e-102	1.72409	1.58009	1.29652	1.04642	1.07561	1.46241	1.66678	1.68442	1.43863
	H2	ENSSSAG00000056916	htr2cl1	0.328973	0.326	0.23	1.57679e-79	1.15764	1.01961	0.709247	0.52626	0.611465	0.87627	0.98524	1.0715	1.07394
	H2	ENSSSAG00000061144	pde5a	0.328592	0.359	0.253	1.2638e-88	1.1967	1.0704	0.787214	0.555423	0.621362	0.981459	1.14851	1.10593	0.912478
	H2	ENSSSAG00000002398	pcdh1b	0.327022	0.704	0.528	2.11012e-129	2.07016	1.85888	1.54777	1.22673	1.44061	1.83628	1.95716	2.04494	1.57842
	H2	ENSSSAG00000053611	asgrl1	0.326617	0.524	0.383	2.48216e-111	1.53869	1.41492	1.13421	0.911126	0.921983	1.28316	1.48966	1.59602	1.20843
	H2	ENSSSAG00000064496	foxn3	0.326311	0.4	0.285	1.22566e-91	1.3284	1.20495	0.924859	0.701366	0.715817	1.11233	1.29614	1.24734	1.26972
[truncated: 1,875 more rows]

## Sheet: Suppl. Table 8 
	Ensembl gene ID	Ensembl gene annotation	avg_log2FC	pct.1	pct.2	p_val_adj
[truncated: 379 more rows]

[truncated: 5 more sheets: Suppl. Table 9, Suppl. Table 10, Suppl. Table 11, Suppl. Table 12, Suppl. Table 13]
